# Supplementary material for: A novel analysis of gene array data: yeast cell cycle
Source: Biol Methods Protoc. 2020 Sep 4;5(1):bpaa018. doi: 10.1093/biomethods/bpaa018 (PMC7750952; doi:10.1093/biomethods/bpaa018)
Supplement: bpaa018_Supplementary_Data [file bpaa018_supplementary_data.zip]

Archive with 3 entries (3 files):
- Supplement 1 TOPgenesComparison.xlsx
- Supplement 2 WT400.xlsx
- Supplement 3 WT800.xlsx
