# Supplementary material for: A novel analysis of gene array data: yeast cell cycle
Source: Biol Methods Protoc. 2020 Sep 4;5(1):bpaa018. doi: 10.1093/biomethods/bpaa018 (PMC7750952; doi:10.1093/biomethods/bpaa018)
Supplement: bpaa018_Supplementary_Data [file bpaa018_supplementary_data.zip › Supplement 1 TOPgenesComparison.xlsx]

## Sheet: Sheet1
symbol	secondaryIdentifier	Phase	CoV	Amplitude	Spellman800	Dberg_bench	Orlando440
EMA35	YCR100C	0.89505	0.594983	0.00437961	0	0	0
CIK1	YMR198W	1.96282	0.791271	0.0255655	21	87	0
CTF18	YMR078C	0.322283	0.809551	0.00538273	93	0	0
INP2	YMR163C	1.212	0.681809	0.00463498	408	0	362
SPR28	YDR218C	1.94665	1.0122	0.0223186	0	0	0
	YKR104W	1.49873	1.14322	0.00561089	0	0	0
POL12	YBL035C	-1.40609	1.07531	0.0177671	144	6	0
AXL2	YIL140W	1.02794	0.633785	0.012175	750	0	0
MCM2	YBL023C	2.97774	1.37566	0.188933	584	0	0
YCG1	YDR325W	1.32439	0.529623	0.0106972	0	0	0
KIP3	YGL216W	1.45542	0.675164	0.0082176	384	0	0
RGS2	YOR107W	0.519953	1.23859	0.0198957	0	0	0
ASF1	YJL115W	2.46069	0.609658	0.014894	424	61	0
SRC1	YML034W	1.35321	0.64981	0.00296902	676	0	0
BDH2	YAL061W	1.08727	0.917673	0.0145087	0	0	0
CLN1	YMR199W	-2.7562	0.490815	0.00548857	376	88	0
RAD51	YER095W	-2.70672	1.11407	0.0374257	608	41	0
PMT5	YDL093W	1.31061	0.478536	0.00228126	114	0	0
EIS1	YMR031C	1.68363	0.572923	0.00818252	419	0	194
MMR1	YLR190W	1.04045	0.537873	0.00938305	24	0	0
TEP1	YNL128W	-1.90237	0.601612	0.0250556	0	0	0
SPS4	YOR313C	1.43846	0.69262	0.0100742	138	0	0
SVS1	YPL163C	-0.687793	1.60667	0.0308775	752	0	0
BNA6	YFR047C	1.02363	1.30931	0.0418856	0	0	0
	YDR034C-A	1.99421	0.658799	0.00648229	0	0	0
MPS3	YJL019W	-0.363039	1.69899	0.039589	426	0	0
PAU14	YIL176C	-2.5945	1.57779	0.0885662	0	0	0
NBA1	YOL070C	1.27635	0.612009	0.00244864	428	0	300
PNP1	YLR209C	1.90885	0.499727	0.0667454	449	0	0
GPI19	YDR437W	2.37936	0.526902	0.0201187	0	0	0
RNR1	YER070W	-2.36523	0.545536	0.0339237	560	40	0
PUT4	YOR348C	0.916159	0.50908	0.00269525	0	0	0
	YLR285C-A	-3.07704	0.600098	0.0111904	0	0	0
MCM3	YEL032W	1.34666	0.63524	0.0212569	581	0	0
CDA1	YLR307W	1.51338	1.30808	0.0235884	0	0	0
HOF1	YMR032W	-2.60541	0.685711	0.00787432	377	0	0
POL1	YNL102W	1.33415	0.880882	0.00901368	733	93	0
SPC98	YNL126W	-0.0835261	0.477372	0.0050229	355	0	0
PCH2	YBR186W	1.14518	0.922602	0.00598676	0	0	0
URH1	YDR400W	-2.49239	0.571686	0.0206164	35	0	0
TPO2	YGR138C	-2.79364	0.50911	0.0655499	43	0	0
NCW2	YLR194C	-2.42669	1.55555	0.0795884	45	0	223
HTA1	YDR225W	1.16691	0.566724	0.0101183	627	35	0
MPC3	YGR243W	1.36484	0.519596	0.00745204	0	0	0
CAT2	YML042W	-0.648971	1.66973	0.0301441	0	0	0
HHT1	YBR010W	-1.70776	0.529751	0.0355864	346	8	0
AGP2	YBR132C	1.90988	0.972721	0.0164652	0	0	0
SHE1	YBL031W	3.13815	0.529521	0.00790462	0	0	0
EGT2	YNL327W	2.04308	0.991159	0.015482	260	100	0
SLI15	YBR156C	-0.0143235	0.653739	0.0171285	0	0	0
KCH1	YJR054W	0.859753	1.16725	0.0789512	58	0	124
EMA19	YLR050C	1.8896	0.64907	0.0213141	470	0	4
TOS4	YLR183C	-1.50951	0.894027	0.0295815	186	0	0
	YBR200W-A	1.21681	0.729733	0.00884353	0	0	0
HSP150	YJL159W	2.60183	0.502567	0.0177712	31	0	0
	YLL032C	0.892081	0.800577	0.00726428	65	0	169
CYB2	YML054C	3.12661	1.74843	0.0385128	0	0	0
AGA1	YNR044W	1.45217	0.499752	0.012725	666	101	0
TOS2	YGR221C	2.51326	0.483491	0.0173563	188	0	0
ICS2	YBR157C	1.95504	0.535575	0.00550609	502	0	0
FRD1	YEL047C	-0.866623	1.31288	0.0116377	479	0	0
EAT1	YGR015C	1.1888	0.622651	0.00678525	0	0	0
BFA1	YJR053W	-0.0248738	0.641262	0.00782463	0	0	0
CTM1	YHR109W	0.717499	0.498913	0.00616747	0	0	0
	YPR078C	1.77641	0.634859	0.0120249	0	0	0
HXT2	YMR011W	2.05133	0.483527	0.00264118	712	0	0
FDO1	YMR144W	-0.65606	0.612336	0.00323046	486	0	164
	YHR214C-E	-2.35534	0.512325	0.00953317	0	0	0
UNG1	YML021C	1.4596	1.00987	0.0317648	88	85	0
RIF1	YBR275C	1.84457	0.580909	0.0232276	0	0	0
RBH2	YJR030C	2.46573	0.648742	0.0118499	79	0	317
FPK1	YNR047W	1.14131	0.601994	0.0883772	0	0	0
BNS1	YGR230W	-0.601244	1.22609	0.0189574	739	0	0
RAX2	YLR084C	1.15523	0.766227	0.00442735	552	0	0
CSM3	YMR048W	1.31447	0.609349	0.00569834	603	0	0
SFG1	YOR315W	0.494491	0.863812	0.01299	82	0	379
MAL32	YBR299W	-2.28234	0.802269	0.0233941	0	0	0
HIF1	YLL022C	1.11368	0.501051	0.0481891	537	0	0
PAU8	YAL068C	1.18794	0.879135	0.022604	0	0	0
TOS6	YNL300W	-0.841383	0.796631	0.00640476	185	0	0
RFA2	YNL312W	1.53622	0.648791	0.00363288	549	99	0
UBC11	YOR339C	1.93763	0.592815	0.00649593	0	0	0
	YPR174C	2.59587	0.680628	0.0193354	500	0	68
CDC5	YMR001C	-0.55349	1.0699	0.0136015	445	86	0
ALG14	YBR070C	1.63659	0.609975	0.029763	89	0	0
ACM1	YPL267W	0.119727	0.542278	0.00634496	95	0	259
FIR1	YER032W	1.04227	0.797831	0.00802563	612	0	0
AIM44	YPL158C	1.23905	0.531983	0.0156381	97	0	373
CWH41	YGL027C	-2.6203	1.07722	0.0367693	402	0	0
	YOR342C	1.34567	0.651792	0.0129721	515	0	399
	YLR042C	1.34024	0.921126	0.0197837	0	0	0
CYC7	YEL039C	1.23298	0.495881	0.00889302	0	0	0
SKN1	YGR143W	1.96348	0.535865	0.0144361	596	0	0
LOT5	YKL183W	-1.61447	0.536774	0.0970961	692	0	0
RGI1	YER067W	0.0859954	0.532494	0.00720817	0	0	0
PCL1	YNL289W	1.12641	1.08401	0.0106715	284	97	0
CLN2	YPL256C	1.24925	0.67724	0.00543993	375	108	0
	YBR071W	0.545787	0.566831	0.0167913	110	0	400
HST3	YOR025W	1.2191	0.793826	0.016499	461	0	0
PAU5	YFL020C	-2.2392	1.65527	0.0771168	0	0	0
CBF2	YGR140W	0.282354	0.547457	0.00884571	540	0	0
SIM1	YIL123W	-0.121431	0.709493	0.016419	654	0	0
PHO3	YBR092C	1.58597	0.629325	0.0117409	565	0	0
PUF3	YLL013C	1.32465	0.780537	0.015642	0	0	0
AIM34	YMR003W	-2.978	0.594108	0.0119913	124	0	15
MXR1	YER042W	1.20648	0.572782	0.00933569	523	0	0
	YNL058C	0.6139	0.835605	0.0168203	126	0	305
	YJR114W	-2.4809	0.843618	0.0294323	0	0	0
	YFL065C	2.15472	0.55244	0.0335768	538	0	329
EUG1	YDR518W	-1.85337	0.487953	0.00296274	0	0	0
	YNL046W	1.65061	0.634916	0.00703775	541	0	0
RRT6	YGL146C	1.70355	0.788623	0.0106014	0	0	0
SUR7	YML052W	1.65754	0.575693	0.00564998	411	0	0
	YNL034W	1.0937	0.559821	0.00281583	0	0	0
CRH1	YGR189C	1.74442	0.66468	0.00816641	149	54	0
RSB1	YOR049C	-2.43103	1.01037	0.175071	129	0	0
RME1	YGR044C	1.19444	0.652379	0.00850628	15	50	0
VIK1	YPL253C	1.62997	0.712427	0.00375643	305	0	0
CIN2	YPL241C	0.75296	0.578527	0.00896096	52	0	0
GIN4	YDR507C	0.383197	0.602182	0.0291941	216	0	0
POG1	YIL122W	1.06167	1.15877	0.0108065	547	0	0
	YGR153W	1.26226	0.707104	0.0331094	788	0	0
BNI5	YNL166C	2.73451	0.649977	0.0129079	630	0	0
PHO5	YBR093C	2.00742	0.758699	0.00651088	568	0	0
IRR1	YIL026C	2.01054	1.301	0.0414309	521	0	0
POL2	YNL262W	1.36676	0.65082	0.00597508	731	96	0
HOT13	YKL084W	2.12914	0.681251	0.0127784	0	0	0
DSE4	YNR067C	2.89087	1.432	0.107938	143	0	0
DAD3	YBR233W-A	1.23558	0.60604	0.0130002	0	0	0
MSH6	YDR097C	2.64467	0.529124	0.0106198	108	30	0
YEN1	YER041W	1.62589	0.510042	0.00563393	0	0	0
PIP2	YOR363C	0.341167	0.484978	0.00435382	0	0	0
IQG1	YPL242C	-2.38186	0.489091	0.0133862	754	0	0
RTT109	YLL002W	1.33531	0.79931	0.0067862	773	0	0
PLB2	YMR006C	1.91199	0.825487	0.0137685	0	0	0
STU2	YLR045C	2.03763	0.842968	0.0108603	66	0	0
SPO13	YHR014W	0.957247	0.52661	0.00252522	0	0	0
RNH203	YLR154C	1.26364	0.810308	0.0955918	148	0	0
CDC20	YGL116W	2.6618	0.479023	0.0215151	200	47	0
LEU5	YHR002W	2.10254	0.639817	0.00920795	0	0	0
REV1	YOR346W	2.87102	1.34582	0.0859919	0	0	0
MIF2	YKL089W	-2.3329	0.831096	0.0342073	337	0	0
	YJL118W	-0.8727	1.11014	0.0164601	154	0	354
ATG29	YPL166W	-0.733385	0.617338	0.0135622	0	0	0
GTT3	YEL017W	1.06255	0.664623	0.0305497	157	0	0
MCM5	YLR274W	2.23238	0.813392	0.031129	771	81	0
VPS73	YGL104C	0.835672	0.55346	0.00690093	0	0	0
PMT3	YOR321W	1.55185	0.591372	0.00959422	113	0	0
STL1	YDR536W	1.35065	0.612081	0.0049262	0	0	0
KIN3	YAR018C	1.04175	0.593441	0.00356721	359	3	0
AIM20	YIL158W	1.31393	0.595807	0.0120563	161	0	276
SMC6	YLR383W	0.324625	0.489818	0.00354403	790	0	0
PIR1	YKL164C	0.881313	0.551023	0.00514871	193	74	0
BUD25	YER014C-A	-0.799149	0.762555	0.00517185	0	0	0
ACE2	YLR131C	1.20359	1.00214	0.00582316	20	78	0
HTB2	YBL002W	0.964016	0.494943	0.00910691	621	4	0
CSS1	YIL169C	1.89083	0.545574	0.00715248	0	0	0
PIR3	YKL163W	1.2536	0.746354	0.00313715	194	73	0
ROD1	YOR018W	1.23381	0.549283	0.00885536	713	0	0
IMA5	YJL216C	1.10337	0.658821	0.0184653	0	0	0
PBI2	YNL015W	2.70657	0.578879	0.0199378	635	0	0
MNL2	YLR057W	-0.314785	0.818914	0.00852777	578	0	213
PUT1	YLR142W	2.51572	0.510959	0.0343035	693	0	0
KIP2	YPL155C	0.758247	0.836458	0.0116171	385	0	0
	YFL064C	2.83209	0.495419	0.0415902	580	0	117
POL30	YBR088C	1.21308	0.439404	0.00139812	177	13	0
RFA1	YAR007C	2.45544	0.589957	0.0096582	548	2	0
BUB1	YGR188C	1.14434	0.497292	0.00179706	760	0	0
HTA2	YBL003C	1.1325	1.07827	0.0509408	626	5	0
TEL2	YGR099W	-1.73247	0.576255	0.0358367	362	0	0
	YPR108W-A	1.47227	0.543604	0.00656007	0	0	0
DPI34	YOR114W	1.10608	1.03265	0.033139	178	0	412
PSA1	YDL055C	0.486862	1.08256	0.0687517	555	19	0
CIT2	YCR005C	1.21372	0.67947	0.0126241	0	0	0
CDC9	YDL164C	1.33785	0.493587	0.00477394	440	23	0
OGG1	YML060W	-2.81636	0.527753	0.00803284	455	0	0
GPA1	YHR005C	0.988381	0.697454	0.00555715	257	0	0
SKG3	YLR187W	0.99237	0.554013	0.00323595	0	0	0
DFG5	YMR238W	1.80402	0.861362	0.0129396	75	0	0
VEL1	YGL258W	2.38484	0.579148	0.00819999	0	0	0
CTF3	YLR381W	-0.13447	0.685998	0.0174018	0	0	0
FMP48	YGR052W	0.970867	0.549231	0.00265307	0	0	0
SAM2	YDR502C	1.64195	0.895062	0.0069202	0	0	0
CTS1	YLR286C	-1.46098	0.728025	0.0287717	246	82	0
SMP1	YBR182C	-0.555182	0.6237	0.00720372	0	0	0
NVJ3	YDR179W-A	-2.46727	0.479399	0.0109635	0	0	0
SAM3	YPL274W	0.655918	0.613168	0.015504	38	0	0
	YJL218W	1.47154	0.57359	0.00694216	0	0	0
ASH1	YKL185W	1.082	0.495522	0.00277443	454	75	0
SIC1	YLR079W	1.0681	1.08957	0.00977366	503	76	0
FKH1	YIL131C	0.995858	0.647983	0.00242222	427	0	0
SCW11	YGL028C	-2.56456	1.24417	0.139421	489	46	0
GAS3	YMR215W	2.46598	0.576395	0.0109511	609	0	0
KIN4	YOR233W	1.39497	0.532329	0.00985598	0	0	0
PLM2	YDR501W	1.27624	0.75741	0.00429889	471	0	0
MSH2	YOL090W	1.98723	0.791262	0.092038	111	102	0
SVL3	YPL032C	-1.51616	0.628003	0.0153455	707	0	0
SET6	YPL165C	1.10359	0.749508	0.00631983	0	0	0
FRK1	YPL141C	0.936061	0.552804	0.00331833	611	0	95
ATG41	YPL250C	1.23796	0.515469	0.0114091	783	0	0
PST1	YDR055W	2.49278	0.54789	0.0187243	735	0	0
INP1	YMR204C	0.271699	0.989585	0.0185456	0	0	0
SUR2	YDR297W	0.346879	0.524634	0.00641668	415	0	0
MDG1	YNL173C	-2.30715	0.657689	0.0107562	46	0	0
DSE2	YHR143W	1.32403	0.804691	0.00552342	141	55	0
YGP1	YNL160W	1.00101	0.58287	0.0141237	121	0	0
DBP1	YPL119C	-0.727878	0.672061	0.00394045	0	0	0
MSA1	YOR066W	-1.13944	0.649352	0.0153648	199	0	0
WSC4	YHL028W	-2.22225	0.629631	0.0126614	399	0	0
TOP2	YNL088W	2.27617	0.729363	0.0751016	0	0	0
ESP1	YGR098C	0.460226	0.524044	0.00692062	0	0	0
HTZ1	YOL012C	1.6613	0.646773	0.00597705	87	0	0
MLO50	YLR049C	-2.53293	1.49368	0.0578154	617	0	102
SMC3	YJL074C	-2.57159	0.611094	0.159503	403	0	0
VAC17	YCL063W	0.69499	0.479762	0.0777505	214	0	0
MYO1	YHR023W	1.08598	0.484772	0.00212012	29	0	0
RAD54	YGL163C	1.21513	0.897809	0.00481427	610	48	0
CDC6	YJL194W	1.52938	0.541023	0.00190839	442	65	0
EXG2	YDR261C	2.15683	1.11205	0.0190454	55	0	0
PDC6	YGR087C	-0.825566	0.620184	0.00969318	0	0	0
FBP1	YLR377C	0.238359	0.497278	0.00516123	0	0	0
MCD4	YKL165C	-2.51893	0.495965	0.026691	469	0	0
	YOR316C-A	2.21978	0.632892	0.0221503	0	0	0
HOS3	YPL116W	2.00854	0.704149	0.00808488	574	0	0
SHU1	YHL006C	2.29524	0.791594	0.0249898	0	0	0
MCM7	YBR202W	1.01818	0.959826	0.101826	794	14	0
YNK1	YKL067W	-1.09466	1.38308	0.0222171	318	0	0
	YMR001C-A	1.82689	0.530583	0.0164923	0	0	0
PAU9	YBL108C-A	2.24902	0.737877	0.0190074	0	0	0
DSE1	YER124C	1.38273	0.703804	0.00445807	140	43	0
	YEL076C-A	1.00808	0.483326	0.00812916	237	0	257
HHF1	YBR009C	0.257623	0.572962	0.0194663	151	7	0
CSN9	YDR179C	-0.215998	0.305174	0.0388526	0	0	0
PEX11	YOL147C	1.15361	0.806561	0.018837	0	0	0
PCL9	YDL179W	0.0596989	0.674003	0.0075826	249	24	0
DIG2	YDR480W	2.39826	0.846728	0.0231326	0	0	0
SHE2	YKL130C	2.00494	0.994303	0.00765093	146	0	0
NDL1	YLR254C	1.08296	0.577389	0.0730984	242	0	0
RFA3	YJL173C	2.24722	0.90857	0.0245207	546	63	0
YPS3	YLR121C	-0.595466	1.37294	0.0426699	367	0	0
ERP5	YHR110W	-0.619852	1.48362	0.0364036	342	0	0
RNH201	YNL072W	1.2226	0.681435	0.0064149	780	0	0
MNN1	YER001W	2.7569	0.541603	0.0193732	704	38	0
IRC8	YJL051W	-3.01626	0.66621	0.0161734	645	0	351
FIN1	YDR130C	2.0546	0.747558	0.0117444	562	0	0
	YKL069W	2.47907	0.544647	0.0120501	649	0	0
SWI4	YER111C	-0.546972	0.692398	0.0219507	231	42	0
MTW1	YAL034W-A	0.677945	0.676528	0.0119287	0	0	0
SCW10	YMR305C	-1.08454	1.73506	0.0269425	491	0	0
FKH2	YNL068C	-1.76928	0.673188	0.00660194	0	0	0
	YDL211C	1.5099	0.522602	0.00181191	251	0	0
TOF1	YNL273W	-2.2103	0.58601	0.026838	27	0	0
CLB4	YLR210W	0.344385	0.529201	0.0339685	225	79	0
NUD1	YOR373W	1.95707	1.31337	0.0620621	0	0	0
GAS2	YLR343W	0.866537	1.46423	0.0273873	254	0	0
SHO1	YER118C	-2.73916	0.817828	0.0402579	300	0	0
TOP3	YLR234W	1.02246	0.895251	0.0101746	169	0	0
DSE3	YOR264W	1.26579	0.733808	0.00990303	142	105	0
RRM3	YHR031C	2.22412	0.920104	0.0345263	0	0	0
FAA3	YIL009W	-2.42439	0.492233	0.010252	624	0	0
MRC1	YCL061C	1.97644	0.800736	0.0240803	463	0	0
MOB1	YIL106W	-1.89929	0.645355	0.0313189	135	58	0
SRS2	YJL092W	-0.683471	1.49491	0.0507829	770	60	0
TDA7	YNL176C	1.0865	0.742951	0.00548868	259	0	387
	YML119W	0.674743	0.526273	0.0105463	264	0	322
HHT2	YNL031C	-0.52739	1.59732	0.0538312	347	91	0
ISC1	YER019W	-0.0574474	1.02515	0.0228622	682	0	0
ESC8	YOL017W	-1.46623	1.37764	0.0148714	267	0	0
SPO12	YHR152W	2.20846	0.927947	0.0386269	734	56	0
PHM6	YDR281C	1.34772	0.715697	0.00758987	0	0	0
FRE5	YOR384W	-2.41016	0.485188	0.0247802	0	0	0
	YFR012W-A	0.876943	0.7675	0.00923522	0	0	0
MCM4	YPR019W	3.12991	0.597259	0.0178998	792	0	0
RRG8	YPR116W	0.536102	0.613512	0.0148854	0	0	0
ERP3	YDL018C	2.39545	0.661957	0.0224561	340	0	0
SPO16	YHR153C	-3.0313	1.0139	0.0683584	732	0	0
HHO1	YPL127C	-1.28919	0.665738	0.0081111	297	0	0
CDC45	YLR103C	1.771	1.00132	0.0163294	181	77	0
ALK1	YGL021W	2.33402	1.0558	0.0246154	277	0	0
ASE1	YOR058C	1.55445	0.951506	0.00778918	412	103	0
TPS2	YDR074W	1.10582	1.00979	0.0104211	0	0	0
YAT1	YAR035W	-0.47044	1.37679	0.041664	0	0	0
KAR9	YPL269W	2.93702	0.686649	0.0771736	597	0	0
VTC5	YDR089W	1.22178	0.681995	0.0200377	288	0	209
SMA1	YPL027W	-1.47048	0.803662	0.0165965	0	0	0
NDD1	YOR372C	-2.26091	0.578317	0.0277902	457	0	0
SPC29	YPL124W	-1.13538	1.53731	0.0350782	787	0	0
	YMR030W-A	2.09769	0.913035	0.0414996	0	0	0
ALK2	YBL009W	1.82075	1.23931	0.0313015	292	0	182
CLB2	YPR119W	0.363491	0.758404	0.0182971	228	109	0
BUD8	YLR353W	-1.67015	0.484313	0.0180267	7	0	0
SLX4	YLR135W	2.05099	0.656622	0.00307156	294	0	0
NIS1	YNL078W	0.28269	1.07056	0.0135662	782	0	0
TIS11	YLR136C	-2.76337	0.804811	0.0130697	0	0	0
ARO10	YDR380W	0.113271	0.497781	0.0177387	726	0	0
ZDS2	YML109W	2.41039	0.683109	0.0176854	286	0	0
WSC2	YNL283C	0.991663	0.754148	0.00418586	395	0	0
DUN1	YDL101C	1.76453	0.550816	0.0165899	182	0	0
RTT107	YHR154W	-1.08342	1.2186	0.0143231	772	0	0
	YOL019W	1.89298	0.766104	0.00904697	793	0	0
	YGL006W-A	1.16473	0.872116	0.00618753	0	0	0
SPC25	YER018C	1.51308	0.536037	0.0155166	303	0	0
FIT2	YOR382W	-2.69202	0.577368	0.0106605	0	0	0
ISR1	YPR106W	-1.57925	0.536707	0.0257745	84	0	0
MSB1	YOR188W	2.05805	0.504637	0.00307049	37	0	0
MPS1	YDL028C	1.43502	0.551321	0.014111	0	0	0
CSI2	YOL007C	-3.08406	0.817725	0.0229421	550	0	359
MCD1	YDL003W	1.26721	0.491848	0.0146683	472	18	0
DBF2	YGR092W	0.670896	0.475846	0.047035	168	51	0
	YAL016C-B	1.62973	0.510645	0.00490736	0	0	0
	YDR124W	-1.0523	1.99437	0.0347688	0	0	0
PAC11	YDR488C	0.530847	0.593372	0.00297273	255	0	0
NAM8	YHR086W	-2.26804	0.613786	0.00588053	240	0	0
CHS2	YBR038W	0.887071	0.568432	0.0871082	557	0	0
PGM1	YKL127W	0.574216	0.671515	0.00869644	162	0	0
HO	YDL227C	1.4918	0.714012	0.00333624	90	26	0
KAR3	YPR141C	1.05748	0.95673	0.0101426	592	111	0
PDS1	YDR113C	1.52963	0.514555	0.0046961	701	31	0
NBP1	YLR457C	-1.25493	0.517211	0.00422622	669	0	0
CYK3	YDL117W	2.03253	1.01296	0.108494	413	0	0
DSN1	YIR010W	-1.95939	0.762455	0.0280658	308	0	0
DIC1	YLR348C	2.23968	0.860608	0.030495	0	0	0
KIP1	YBL063W	1.37887	0.785082	0.0254725	358	0	0
CDC11	YJR076C	1.12456	0.980133	0.0117407	0	0	0
NRM1	YNR009W	-2.58934	1.30535	0.03082	309	0	267
HCM1	YCR065W	1.43743	0.920487	0.00828373	741	0	0
YHP1	YDR451C	0.0692667	0.738663	0.00696151	513	0	0
RTC3	YHR087W	1.08823	0.680922	0.0161806	0	0	0
PRR1	YKL116C	0.634078	0.492677	0.0108861	350	0	0
DPB2	YPR175W	-0.806414	1.48507	0.0159116	570	113	0
SPC97	YHR172W	0.491502	0.535468	0.00588992	354	0	0
YSW1	YBR148W	1.1594	1.32012	0.0180729	0	0	0
PAN2	YGL094C	1.3231	0.518601	0.00202631	0	0	0
HEM25	YDL119C	-2.32429	0.585121	0.0148976	0	0	0
SPC105	YGL093W	-0.909968	1.64032	0.0591431	466	0	0
	YGL081W	1.07709	0.995539	0.00413286	0	0	0
	YPL191C	1.69806	0.669678	0.00497177	0	0	0
SPR1	YOR190W	1.66801	1.09226	0.0196533	0	0	0
BUD3	YCL014W	-2.32329	0.585217	0.0300336	12	0	0
TGL5	YOR081C	2.73555	2.01589	0.0761464	0	0	0
SPC110	YDR356W	1.22827	0.745068	0.00407691	796	37	0
RAD27	YKL113C	2.25768	1.05434	0.0365973	430	72	0
	YLR342W-A	2.7609	0.723755	0.0161733	0	0	0
YHC3	YJL059W	2.07605	0.64398	0.00634442	0	0	0
DBR1	YKL149C	0.465852	0.625122	0.00673336	0	0	0
PSR2	YLR019W	0.320571	0.773559	0.0057106	0	0	0
CLB1	YGR108W	1.76603	0.789882	0.00474279	230	52	0
HSL1	YKL101W	1.11743	0.570602	0.0766421	352	71	0
PCL2	YDL127W	1.5189	0.723091	0.00859906	283	21	0
HTB1	YDR224C	0.648508	0.73375	0.0824977	620	34	0
SCO1	YBR037C	-2.36187	1.76363	0.0299163	0	0	0
	YDR018C	-2.25411	1.85025	0.088337	0	0	0
FRE7	YOL152W	-2.49214	1.12374	0.0557476	0	0	0
SNZ1	YMR096W	1.9236	0.670727	0.0166977	0	0	0
	YDR222W	0.933132	0.611768	0.0085825	0	0	0
PRY2	YKR013W	1.00973	0.703957	0.00332306	434	0	0
AMN1	YBR158W	-0.524512	0.918252	0.0136747	798	0	0
MAE1	YKL029C	-0.597826	1.47606	0.0232594	0	0	0
CIN8	YEL061C	-0.72594	1.65359	0.0237062	49	0	0
FAR1	YJL157C	0.715748	0.740064	0.0129701	23	62	0
UIP5	YKR044W	1.32346	0.497749	0.00227109	0	0	0
CSM1	YCR086W	2.2403	0.742918	0.0927433	0	0	0
CHS1	YNL192W	2.1764	0.677298	0.0106362	559	95	0
YOX1	YML027W	0.221021	0.543953	0.0112405	28	0	0
SLK19	YOR195W	1.5207	0.685889	0.00519642	614	0	0
ARG3	YJL088W	1.04048	0.510695	0.0119261	0	0	0
MET17	YLR303W	-2.3827	1.33417	0.0288571	480	0	0
STB3	YDR169C	1.08692	0.703398	0.00715964	0	0	0
DIF1	YLR437C	0.509478	0.510011	0.0117767	357	0	87
CDC21	YOR074C	1.83909	0.519175	0.0105804	201	104	0
MET6	YER091C	1.19071	0.762763	0.00465511	598	0	0
TPO3	YPR156C	-0.244866	0.799161	0.0901449	742	0	0
NUF2	YOL069W	-2.21589	0.522776	0.00788317	462	0	0
MND1	YGL183C	-3.09748	0.47784	0.0348513	0	0	0
FLR1	YBR008C	-2.84336	0.645739	0.0185113	120	0	0
SGO1	YOR073W	-0.703805	1.26198	0.0177042	745	0	0								,
SWE1	YJL187C	1.26316	0.502058	0.00357812	184	64	0
PRY3	YJL078C	-0.955194	1.36937	0.0187245	432	0	0
PUN1	YLR414C	-0.890988	1.53189	0.0539136	0	0	0
SMC1	YFL008W	1.03938	0.824205	0.0100004	404	0	0
SWM2	YNR004W	2.02995	0.537322	0.024339	0	0	0
	YHL026C	3.12615	1.27231	0.092989	749	0	204
	YLR326W	-0.776098	0.690531	0.0223371	370	0	370
DUO1	YGL061C	2.01663	1.0008	0.00439504	219	0	0
IME1	YJR094C	-0.96749	1.34386	0.0333843	0	0	0
	YBR138C	-0.842781	1.03491	0.03656	784	0	0
LPX1	YOR084W	-1.33282	1.09355	0.0854917	379	0	14
HPF1	YOL155C	0.933552	0.715668	0.011155	0	0	0
MET10	YFR030W	1.5301	0.690018	0.0359425	456	0	0
	YEL076C	2.43794	0.606102	0.0207252	381	0	45
GIC1	YHR061C	2.17198	0.79158	0.00523619	51	0	0
PDS5	YMR076C	2.29321	1.01789	0.0791747	699	0	0
PCT1	YGR202C	1.23807	0.632442	0.0248621	0	0	0
BUD4	YJR092W	1.31535	0.725314	0.00773647	11	0	0
MMP1	YLL061W	2.89055	1.61303	0.130296	360	0	0
GPD2	YOL059W	-0.710932	0.822664	0.0122816	0	0	0
RIM4	YHL024W	1.24193	0.553582	0.0240883	0	0	0
MHT1	YLL062C	-2.76784	1.12374	0.0993343	101	0	0
	YDL109C	1.78823	0.57945	0.00280083	0	0	0
TOF2	YKR010C	0.686906	0.559348	0.0126234	25	0	0
	YMR295C	-2.89128	1.04405	0.0239165	392	0	332
SWI5	YDR146C	1.25042	0.827919	0.116178	238	32	0
WHI5	YOR083W	2.24029	0.707171	0.0335997	393	0	0
