# Supplementary material for: A novel analysis of gene array data: yeast cell cycle
Source: Biol Methods Protoc. 2020 Sep 4;5(1):bpaa018. doi: 10.1093/biomethods/bpaa018 (PMC7750952; doi:10.1093/biomethods/bpaa018)
Supplement: bpaa018_Supplementary_Data [file bpaa018_supplementary_data.zip › Supplement 2 WT400.xlsx]

## Sheet: Sheet1
symbol	name	secondaryIdentifier	length	Phase	CoV	Amplitude	primaryIdentifier
EMA35	Efficient Mitochondria targeting-Associated protein	YCR100C	951	0.89505	0.594983	0.00437961	S000000697
CIK1	Chromosome Instability and Karyogamy	YMR198W	1785	1.96282	0.791271	0.0255655	S000004811
CTF18	Chromosome Transmission Fidelity	YMR078C	2226	0.322283	0.809551	0.00538273	S000004683
INP2	INheritance of Peroxisomes	YMR163C	2118	1.212	0.681809	0.00463498	S000004773
SPR28	SPorulation Regulated	YDR218C	1272	1.94665	1.0122	0.0223186	S000002626
		YKR104W	921	1.49873	1.14322	0.00561089	S000001812
POL12	POLymerase	YBL035C	2118	-1.40609	1.07531	0.0177671	S000000131
AXL2	AXiaL 2 bud site selection	YIL140W	2472	1.02794	0.633785	0.012175	S000001402
MCM2	MiniChromosome Maintenance	YBL023C	2607	2.97774	1.37566	0.188933	S000000119
YCG1	Yeast Cap G	YDR325W	3108	1.32439	0.529623	0.0106972	S000002733
KIP3	KInesin related Protein	YGL216W	2418	1.45542	0.675164	0.0082176	S000003184
RGS2	Regulator of heterotrimeric G protein Signaling	YOR107W	930	0.519953	1.23859	0.0198957	S000005633
ASF1	Anti-Silencing Function	YJL115W	840	2.46069	0.609658	0.014894	S000003651
SRC1	Spliced mRNA and Cell cycle regulated gene	YML034W	2631	1.35321	0.64981	0.00296902	S000004497
BDH2		YAL061W	1254	1.08727	0.917673	0.0145087	S000000057
CLN1	CycLiN	YMR199W	1641	-2.7562	0.490815	0.00548857	S000004812
RAD51	RADiation sensitive	YER095W	1203	-2.70672	1.11407	0.0374257	S000000897
PMT5	Protein O-MannosylTransferase	YDL093W	2232	1.31061	0.478536	0.00228126	S000002251
EIS1	EISosome	YMR031C	2532	1.68363	0.572923	0.00818252	S000004633
MMR1	Mitochondrial Myo2p Receptor-related	YLR190W	1476	1.04045	0.537873	0.00938305	S000004180
TEP1	TEnsin-like Phosphatase	YNL128W	1305	-1.90237	0.601612	0.0250556	S000005072
SPS4	SPorulation Specific trancript	YOR313C	1017	1.43846	0.69262	0.0100742	S000005840
SVS1	Suppressor of Vanadate Sensitivity	YPL163C	783	-0.687793	1.60667	0.0308775	S000006084
BNA6	Biosynthesis of Nicotinic Acid	YFR047C	888	1.02363	1.30931	0.0418856	S000001943
		YDR034C-A	177	1.99421	0.658799	0.00648229	S000007233
MPS3	MonoPolar Spindle	YJL019W	2049	-0.363039	1.69899	0.039589	S000003556
PAU14	seriPAUperin	YIL176C	363	-2.5945	1.57779	0.0885662	S000001438
NBA1	Nap1p and Bud neck Associated	YOL070C	1506	1.27635	0.612009	0.00244864	S000005431
PNP1	purine nucleoside phosphorylase	YLR209C	936	1.90885	0.499727	0.0667454	S000004199
GPI19	Glycosyl PhosphatidylInositol anchor biosynthesis	YDR437W	423	2.37936	0.526902	0.0201187	S000002845
RNR1	RiboNucleotide Reductase	YER070W	2667	-2.36523	0.545536	0.0339237	S000000872
PUT4	Proline UTilization	YOR348C	1884	0.916159	0.50908	0.00269525	S000005875
		YLR285C-A	171	-3.07704	0.600098	0.0111904	S000028569
MCM3	MiniChromosome Maintenance	YEL032W	2916	1.34666	0.63524	0.0212569	S000000758
CDA1	Chitin DeAcetylase	YLR307W	906	1.51338	1.30808	0.0235884	S000004298
HOF1	Homolog Of cdc Fifteen	YMR032W	2010	-2.60541	0.685711	0.00787432	S000004635
POL1	POLymerase	YNL102W	4407	1.33415	0.880882	0.00901368	S000005046
SPC98	Spindle Pole Component	YNL126W	2541	-0.0835261	0.477372	0.0050229	S000005070
PCH2	Pachytene CHeckpoint	YBR186W	1808	1.14518	0.922602	0.00598676	S000000390
URH1	URidine Hydrolase	YDR400W	1023	-2.49239	0.571686	0.0206164	S000002808
TPO2	Transporter of POlyamines	YGR138C	1845	-2.79364	0.50911	0.0655499	S000003370
NCW2	Novel Cell Wall protein	YLR194C	765	-2.42669	1.55555	0.0795884	S000004184
HTA1	Histone h Two A	YDR225W	399	1.16691	0.566724	0.0101183	S000002633
MPC3	Mitochondrial Pyruvate Carrier	YGR243W	441	1.36484	0.519596	0.00745204	S000003475
CAT2	Carnitine AcetylTransferase	YML042W	2013	-0.648971	1.66973	0.0301441	S000004506
HHT1	Histone H Three	YBR010W	411	-1.70776	0.529751	0.0355864	S000000214
AGP2	high-Affinity Glutamine Permease	YBR132C	1791	1.90988	0.972721	0.0164652	S000000336
SHE1	Sensitivity to High Expression	YBL031W	1017	3.13815	0.529521	0.00790462	S000000127
EGT2	Early G1 Transcript	YNL327W	3126	2.04308	0.991159	0.015482	S000005271
SLI15	Synthetically Lethal with Ipl1	YBR156C	2097	-0.0143235	0.653739	0.0171285	S000000360
KCH1	Potassium (K) regulator of CcH1	YJR054W	1494	0.859753	1.16725	0.0789512	S000003815
EMA19	Efficient Mitochondria targeting-Associated protein	YLR050C	486	1.8896	0.64907	0.0213141	S000004040
TOS4	Target Of Sbf	YLR183C	1470	-1.50951	0.894027	0.0295815	S000004173
		YBR200W-A	165	1.21681	0.729733	0.00884353	S000028535
HSP150	Heat Shock Protein	YJL159W	1242	2.60183	0.502567	0.0177712	S000003695
		YLL032C	2478	0.892081	0.800577	0.00726428	S000003955
CYB2	CYtochrome B	YML054C	1776	3.12661	1.74843	0.0385128	S000004518
AGA1	a-AGglutinin	YNR044W	2178	1.45217	0.499752	0.012725	S000005327
TOS2	Target Of Sbf	YGR221C	1869	2.51326	0.483491	0.0173563	S000003453
ICS2	Increased Copper Sensitivity	YBR157C	768	1.95504	0.535575	0.00550609	S000000361
FRD1	Fumarate ReDuctase	YEL047C	1413	-0.866623	1.31288	0.0116377	S000000773
EAT1	Ethanol AcetylTransferase	YGR015C	987	1.1888	0.622651	0.00678525	S000003247
BFA1	Byr-Four-Alike	YJR053W	1725	-0.0248738	0.641262	0.00782463	S000003814
CTM1	CyTochrome c Methyltransferase	YHR109W	1758	0.717499	0.498913	0.00616747	S000001151
		YPR078C	1119	1.77641	0.634859	0.0120249	S000006282
HXT2	HeXose Transporter	YMR011W	1626	2.05133	0.483527	0.00264118	S000004613
FDO1	Forkhead one interacting protein involved in DOnor preference	YMR144W	1029	-0.65606	0.612336	0.00323046	S000004752
		YHR214C-E	300	-2.35534	0.512325	0.00953317	S000028654
UNG1	Uracil DNA N-Glycosylase	YML021C	1080	1.4596	1.00987	0.0317648	S000004483
RIF1	RAP1-Interacting Factor	YBR275C	5751	1.84457	0.580909	0.0232276	S000000479
RBH2	Ran Binding domain Homolog	YJR030C	2238	2.46573	0.648742	0.0118499	S000003791
FPK1	FliPase Kinase 1	YNR047W	2682	1.14131	0.601994	0.0883772	S000005330
BNS1	Bypasses Need for Spo12p	YGR230W	414	-0.601244	1.22609	0.0189574	S000003462
RAX2		YLR084C	3663	1.15523	0.766227	0.00442735	S000004074
CSM3	Chromosome Segregation in Meiosis	YMR048W	954	1.31447	0.609349	0.00569834	S000004651
SFG1	SuperFicial pseudohyphal Growth	YOR315W	1041	0.494491	0.863812	0.01299	S000005842
MAL32	MALtose	YBR299W	1755	-2.28234	0.802269	0.0233941	S000000503
HIF1	Hat1 Interacting Factor	YLL022C	1158	1.11368	0.501051	0.0481891	S000003945
PAU8	seriPAUperin	YAL068C	363	1.18794	0.879135	0.022604	S000002142
TOS6		YNL300W	309	-0.841383	0.796631	0.00640476	S000005244
RFA2	Replication Factor A	YNL312W	930	1.53622	0.648791	0.00363288	S000005256
UBC11	UBiquitin Carrier	YOR339C	471	1.93763	0.592815	0.00649593	S000005866
		YPR174C	666	2.59587	0.680628	0.0193354	S000006378
CDC5	Cell Division Cycle	YMR001C	2118	-0.55349	1.0699	0.0136015	S000004603
ALG14	Asparagine Linked Glycosylation	YBR070C	714	1.63659	0.609975	0.029763	S000000274
ACM1	APC/C[Cdh1] Modulator	YPL267W	630	0.119727	0.542278	0.00634496	S000006188
FIR1	Factor Interacting with REF2	YER032W	2631	1.04227	0.797831	0.00802563	S000000834
AIM44	Altered Inheritance rate of Mitochondria	YPL158C	2277	1.23905	0.531983	0.0156381	S000006079
CWH41	Calcofluor White Hypersensitive	YGL027C	2502	-2.6203	1.07722	0.0367693	S000002995
		YOR342C	960	1.34567	0.651792	0.0129721	S000005869
		YLR042C	486	1.34024	0.921126	0.0197837	S000004032
CYC7	CYtochrome C	YEL039C	342	1.23298	0.495881	0.00889302	S000000765
SKN1	Suppressor of Kre Null	YGR143W	2316	1.96348	0.535865	0.0144361	S000003375
LOT5	LOw Temperature-responsive	YKL183W	921	-1.61447	0.536774	0.0970961	S000001666
RGI1	Respiratory Growth Induced	YER067W	486	0.0859954	0.532494	0.00720817	S000000869
PCL1	Pho85 CycLin	YNL289W	840	1.12641	1.08401	0.0106715	S000005233
CLN2	CycLiN	YPL256C	1638	1.24925	0.67724	0.00543993	S000006177
		YBR071W	636	0.545787	0.566831	0.0167913	S000000275
HST3	Homolog of SIR Two (SIR2)	YOR025W	1344	1.2191	0.793826	0.016499	S000005551
PAU5	seriPAUperin family	YFL020C	369	-2.2392	1.65527	0.0771168	S000001874
CBF2	Centromere-Binding Factor	YGR140W	2871	0.282354	0.547457	0.00884571	S000003372
SIM1	Start Independent of Mitosis	YIL123W	1431	-0.121431	0.709493	0.016419	S000001385
PHO3	PHOsphate metabolism	YBR092C	1404	1.58597	0.629325	0.0117409	S000000296
PUF3	PUmilio-homology domain Family	YLL013C	2640	1.32465	0.780537	0.015642	S000003936
AIM34	Altered Inheritance rate of Mitochondria	YMR003W	597	-2.978	0.594108	0.0119913	S000004605
MXR1	peptide Methionine sulfoXide Reductase	YER042W	555	1.20648	0.572782	0.00933569	S000000844
		YNL058C	951	0.6139	0.835605	0.0168203	S000005003
		YJR114W	393	-2.4809	0.843618	0.0294323	S000003875
		YFL065C	309	2.15472	0.55244	0.0335768	S000001829
EUG1	ER protein Unnecessary for Growth	YDR518W	1554	-1.85337	0.487953	0.00296274	S000002926
		YNL046W	519	1.65061	0.634916	0.00703775	S000004991
RRT6	Regulator of rDNA Transcription	YGL146C	936	1.70355	0.788623	0.0106014	S000003114
SUR7	SUppressor of Rvs167 mutation	YML052W	909	1.65754	0.575693	0.00564998	S000004516
		YNL034W	1839	1.0937	0.559821	0.00281583	S000004979
CRH1	Congo Red Hypersensitive	YGR189C	1524	1.74442	0.66468	0.00816641	S000003421
RSB1	Resistance to Sphingoid long-chain Base	YOR049C	1065	-2.43103	1.01037	0.175071	S000005575
RME1	Regulator of MEiosis	YGR044C	903	1.19444	0.652379	0.00850628	S000003276
VIK1	Vegetative Interaction with Kar3p	YPL253C	1944	1.62997	0.712427	0.00375643	S000006174
CIN2	Chromosome INstability	YPL241C	887	0.75296	0.578527	0.00896096	S000006162
GIN4	Growth Inhibitory	YDR507C	3429	0.383197	0.602182	0.0291941	S000002915
POG1	Promoter Of Growth	YIL122W	1056	1.06167	1.15877	0.0108065	S000001384
		YGR153W	654	1.26226	0.707104	0.0331094	S000003385
BNI5	Bud Neck Involved	YNL166C	1347	2.73451	0.649977	0.0129079	S000005110
PHO5	PHOsphate metabolism	YBR093C	1404	2.00742	0.758699	0.00651088	S000000297
IRR1	IRRegular cell behavior	YIL026C	3453	2.01054	1.301	0.0414309	S000001288
POL2	POLymerase	YNL262W	6669	1.36676	0.65082	0.00597508	S000005206
HOT13	Helper Of Tim	YKL084W	351	2.12914	0.681251	0.0127784	S000001567
DSE4	Daughter Specific Expression	YNR067C	3354	2.89087	1.432	0.107938	S000005350
DAD3	Duo1 And Dam1 interacting	YBR233W-A	285	1.23558	0.60604	0.0130002	S000007595
MSH6	MutS Homolog	YDR097C	3729	2.64467	0.529124	0.0106198	S000002504
YEN1		YER041W	2280	1.62589	0.510042	0.00563393	S000000843
PIP2	Peroxisome Induction Pathway	YOR363C	2991	0.341167	0.484978	0.00435382	S000005890
IQG1	IQGAP-related protein	YPL242C	4488	-2.38186	0.489091	0.0133862	S000006163
RTT109	Regulator of Ty1 Transposition	YLL002W	1311	1.33531	0.79931	0.0067862	S000003925
PLB2	PhosphoLipase B	YMR006C	2121	1.91199	0.825487	0.0137685	S000004608
STU2	Suppressor of TUbulin	YLR045C	2667	2.03763	0.842968	0.0108603	S000004035
SPO13	SPOrulation	YHR014W	876	0.957247	0.52661	0.00252522	S000001056
RNH203	RNase H	YLR154C	333	1.26364	0.810308	0.0955918	S000004144
CDC20	Cell Division Cycle	YGL116W	1833	2.6618	0.479023	0.0215151	S000003084
LEU5	LEUcine biosynthesis	YHR002W	1074	2.10254	0.639817	0.00920795	S000001044
REV1	REVersionless	YOR346W	2958	2.87102	1.34582	0.0859919	S000005873
MIF2	MItotic Fidelity of chromosome transmission	YKL089W	1650	-2.3329	0.831096	0.0342073	S000001572
		YJL118W	660	-0.8727	1.11014	0.0164601	S000003654
ATG29	AuTophaGy related	YPL166W	642	-0.733385	0.617338	0.0135622	S000006087
GTT3	GlutaThione Transferase	YEL017W	1014	1.06255	0.664623	0.0305497	S000000743
MCM5	MiniChromosome Maintenance	YLR274W	2328	2.23238	0.813392	0.031129	S000004264
VPS73	Vacuolar Protein Sorting	YGL104C	1461	0.835672	0.55346	0.00690093	S000003072
PMT3	Protein O-MannosylTransferase	YOR321W	2262	1.55185	0.591372	0.00959422	S000005848
STL1	Sugar Transporter-Like protein	YDR536W	1710	1.35065	0.612081	0.0049262	S000002944
KIN3	protein KINase	YAR018C	1308	1.04175	0.593441	0.00356721	S000000071
AIM20	Altered Inheritance rate of Mitochondria	YIL158W	615	1.31393	0.595807	0.0120563	S000001420
SMC6	Structural Maintenance of Chromosomes	YLR383W	3345	0.324625	0.489818	0.00354403	S000004375
PIR1	Protein containing Internal Repeats	YKL164C	1026	0.881313	0.551023	0.00514871	S000001647
BUD25	BUD site selection	YER014C-A	970	-0.799149	0.762555	0.00517185	S000007590
ACE2	Activator of CUP1 Expression	YLR131C	2313	1.20359	1.00214	0.00582316	S000004121
HTB2	Histone h Two B	YBL002W	396	0.964016	0.494943	0.00910691	S000000098
CSS1	Condition Specific Secretion	YIL169C	2988	1.89083	0.545574	0.00715248	S000001431
PIR3	Protein containing Internal Repeats	YKL163W	978	1.2536	0.746354	0.00313715	S000001646
ROD1	Resistance to O-Dinitrobenzene	YOR018W	2514	1.23381	0.549283	0.00885536	S000005544
IMA5	IsoMAltase	YJL216C	1746	1.10337	0.658821	0.0184653	S000003752
PBI2	Proteinase B Inhibitor	YNL015W	228	2.70657	0.578879	0.0199378	S000004960
MNL2	MaNnosidase-Like protein	YLR057W	2550	-0.314785	0.818914	0.00852777	S000004047
PUT1	Proline UTilization	YLR142W	1431	2.51572	0.510959	0.0343035	S000004132
KIP2	KInesin related Protein	YPL155C	2121	0.758247	0.836458	0.0116171	S000006076
		YFL064C	525	2.83209	0.495419	0.0415902	S000001830
POL30	POLymerase	YBR088C	777	1.21308	0.439404	0.00139812	S000000292
RFA1	Replication Factor A	YAR007C	1866	2.45544	0.589957	0.0096582	S000000065
BUB1	Budding Uninhibited by Benzimidazole	YGR188C	3066	1.14434	0.497292	0.00179706	S000003420
HTA2	Histone h Two A	YBL003C	399	1.1325	1.07827	0.0509408	S000000099
TEL2	TELomere maintenance	YGR099W	2067	-1.73247	0.576255	0.0358367	S000003331
		YPR108W-A	213	1.47227	0.543604	0.00656007	S000028590
DPI34	Delta-Psi dependent mitochondrial Import protein of ~34 kDa	YOR114W	885	1.10608	1.03265	0.033139	S000005640
PSA1		YDL055C	1086	0.486862	1.08256	0.0687517	S000002213
CIT2	CITrate synthase	YCR005C	1383	1.21372	0.67947	0.0126241	S000000598
CDC9	Cell Division Cycle	YDL164C	2268	1.33785	0.493587	0.00477394	S000002323
OGG1	8-OxoGuanine Glycosylase/lyase	YML060W	1131	-2.81636	0.527753	0.00803284	S000004525
GPA1	G Protein Alpha subunit	YHR005C	1419	0.988381	0.697454	0.00555715	S000001047
SKG3	Suppressor of lethality of Kex2 Gas1 double null mutant	YLR187W	3081	0.99237	0.554013	0.00323595	S000004177
DFG5	Defective for Filamentous Growth	YMR238W	1377	1.80402	0.861362	0.0129396	S000004851
VEL1	VELum formation	YGL258W	621	2.38484	0.579148	0.00819999	S000003227
CTF3	Chromosome Transmission Fidelity	YLR381W	2202	-0.13447	0.685998	0.0174018	S000004373
FMP48	Found in Mitochondrial Proteome	YGR052W	1110	0.970867	0.549231	0.00265307	S000003284
SAM2	S-AdenosylMethionine requiring	YDR502C	1155	1.64195	0.895062	0.0069202	S000002910
CTS1	ChiTinaSe	YLR286C	1689	-1.46098	0.728025	0.0287717	S000004276
SMP1	Second MEF2-like Protein 1	YBR182C	1359	-0.555182	0.6237	0.00720372	S000000386
NVJ3	Nucleus-Vacuole Junction	YDR179W-A	1392	-2.46727	0.479399	0.0109635	S000002587
SAM3	S-AdenosylMethionine metabolism	YPL274W	1764	0.655918	0.613168	0.015504	S000006195
		YJL218W	591	1.47154	0.57359	0.00694216	S000003754
ASH1	Asymmetric Synthesis of HO	YKL185W	1767	1.082	0.495522	0.00277443	S000001668
SIC1	Substrate/Subunit Inhibitor of Cyclin-dependent protein kinase	YLR079W	855	1.0681	1.08957	0.00977366	S000004069
FKH1	ForK head Homolog	YIL131C	1455	0.995858	0.647983	0.00242222	S000001393
SCW11	Soluble Cell Wall protein	YGL028C	1629	-2.56456	1.24417	0.139421	S000002996
GAS3	Glycophospholipid-Anchored Surface protein	YMR215W	1575	2.46598	0.576395	0.0109511	S000004828
KIN4	KINase	YOR233W	2403	1.39497	0.532329	0.00985598	S000005759
PLM2	PLasmid Maintenance	YDR501W	1566	1.27624	0.75741	0.00429889	S000002909
MSH2	MutS Homolog	YOL090W	2895	1.98723	0.791262	0.092038	S000005450
SVL3	Styryl dye Vacuolar Localization	YPL032C	2478	-1.51616	0.628003	0.0153455	S000005953
SET6	SET domain-containing	YPL165C	1122	1.10359	0.749508	0.00631983	S000006086
FRK1	Fatty acyl-CoA synthetase and RNA processing-associated Kinase	YPL141C	2598	0.936061	0.552804	0.00331833	S000006062
ATG41	AuTophaGy related	YPL250C	411	1.23796	0.515469	0.0114091	S000006171
PST1	Protoplasts-SecreTed	YDR055W	1335	2.49278	0.54789	0.0187243	S000002462
INP1	INheritance of Peroxisomes	YMR204C	1263	0.271699	0.989585	0.0185456	S000004817
SUR2	SUppressor of Rvs161 and rvs167 mutations	YDR297W	1050	0.346879	0.524634	0.00641668	S000002705
MDG1	Multicopy suppressor of Defective G-protein	YNL173C	1101	-2.30715	0.657689	0.0107562	S000005117
DSE2	Daughter Specific Expression	YHR143W	978	1.32403	0.804691	0.00552342	S000001186
YGP1	Yeast GlycoProtein	YNL160W	1065	1.00101	0.58287	0.0141237	S000005104
DBP1	Dead Box Protein	YPL119C	1854	-0.727878	0.672061	0.00394045	S000006040
MSA1	Mbf and Sbf Associated	YOR066W	1890	-1.13944	0.649352	0.0153648	S000005592
WSC4	cell Wall integrity and Stress response Component	YHL028W	1818	-2.22225	0.629631	0.0126614	S000001020
TOP2	TOPoisomerase	YNL088W	4287	2.27617	0.729363	0.0751016	S000005032
ESP1	Extra Spindle Pole bodies	YGR098C	4893	0.460226	0.524044	0.00692062	S000003330
HTZ1	Histone Two A Z1	YOL012C	405	1.6613	0.646773	0.00597705	S000005372
MLO50	Mitochondrially LOcalized protein of 50 kDa	YLR049C	1287	-2.53293	1.49368	0.0578154	S000004039
SMC3	Stability of MiniChromosomes	YJL074C	3693	-2.57159	0.611094	0.159503	S000003610
VAC17	VACuole related	YCL063W	1272	0.69499	0.479762	0.0777505	S000000568
MYO1	MYOsin	YHR023W	5787	1.08598	0.484772	0.00212012	S000001065
RAD54	RADiation sensitive	YGL163C	2697	1.21513	0.897809	0.00481427	S000003131
CDC6	Cell Division Cycle	YJL194W	1542	1.52938	0.541023	0.00190839	S000003730
EXG2	EXo-1	YDR261C	1689	2.15683	1.11205	0.0190454	S000002669
PDC6	Pyruvate DeCarboxylase	YGR087C	1692	-0.825566	0.620184	0.00969318	S000003319
FBP1	Fructose-1	YLR377C	1047	0.238359	0.497278	0.00516123	S000004369
MCD4	Morphogenesis Checkpoint Dependent	YKL165C	2760	-2.51893	0.495965	0.026691	S000001648
		YOR316C-A	210	2.21978	0.632892	0.0221503	S000028584
HOS3	Hda One Similar	YPL116W	2094	2.00854	0.704149	0.00808488	S000006037
SHU1	Suppressor of HU sensitivity	YHL006C	453	2.29524	0.791594	0.0249898	S000000998
MCM7	MiniChromosome Maintenance	YBR202W	2538	1.01818	0.959826	0.101826	S000000406
YNK1	Yeast Nucleoside diphosphate Kinase	YKL067W	462	-1.09466	1.38308	0.0222171	S000001550
		YMR001C-A	231	1.82689	0.530583	0.0164923	S000028691
PAU9	seriPAUperin	YBL108C-A	129	2.24902	0.737877	0.0190074	S000007592
DSE1	Daughter Specific Expression	YER124C	1722	1.38273	0.703804	0.00445807	S000000926
		YEL076C-A	930	1.00808	0.483326	0.00812916	S000002955
HHF1	Histone H Four	YBR009C	312	0.257623	0.572962	0.0194663	S000000213
CSN9	Cop9 SigNalosome subunit	YDR179C	489	-0.215998	0.305174	0.0388526	S000002586
PEX11	PEroXin	YOL147C	711	1.15361	0.806561	0.018837	S000005507
PCL9	Pho85 CycLin	YDL179W	915	0.0596989	0.674003	0.0075826	S000002338
DIG2	Down-regulator of Invasive Growth	YDR480W	972	2.39826	0.846728	0.0231326	S000002888
SHE2	Swi5p-dependent HO Expression	YKL130C	741	2.00494	0.994303	0.00765093	S000001613
NDL1	NuDeL homolog	YLR254C	570	1.08296	0.577389	0.0730984	S000004244
RFA3	Replication Factor A	YJL173C	369	2.24722	0.90857	0.0245207	S000003709
YPS3	YaPSin	YLR121C	1527	-0.595466	1.37294	0.0426699	S000004111
ERP5	Emp24p/Erv25p Related Protein	YHR110W	639	-0.619852	1.48362	0.0364036	S000001152
RNH201	RNase H	YNL072W	924	1.2226	0.681435	0.0064149	S000005016
MNN1	MaNNosyltransferase	YER001W	2289	2.7569	0.541603	0.0193732	S000000803
IRC8	Increased Recombination Centers	YJL051W	2469	-3.01626	0.66621	0.0161734	S000003587
FIN1	Filaments In between Nuclei	YDR130C	876	2.0546	0.747558	0.0117444	S000002537
		YKL069W	543	2.47907	0.544647	0.0120501	S000001552
SWI4	SWItching deficient	YER111C	3282	-0.546972	0.692398	0.0219507	S000000913
MTW1	Mis TWelve-like	YAL034W-A	870	0.677945	0.676528	0.0119287	S000000032
SCW10	Soluble Cell Wall protein	YMR305C	1170	-1.08454	1.73506	0.0269425	S000004921
FKH2	ForK head Homolog	YNL068C	2589	-1.76928	0.673188	0.00660194	S000005012
		YDL211C	1119	1.5099	0.522602	0.00181191	S000002370
TOF1	TOpoisomerase I-interacting Factor	YNL273W	3717	-2.2103	0.58601	0.026838	S000005217
CLB4	CycLin B	YLR210W	1383	0.344385	0.529201	0.0339685	S000004200
NUD1		YOR373W	2556	1.95707	1.31337	0.0620621	S000005900
GAS2	Glycophospholipid-Anchored Surface protein	YLR343W	1668	0.866537	1.46423	0.0273873	S000004335
SHO1	Synthetic	YER118C	1104	-2.73916	0.817828	0.0402579	S000000920
TOP3	TOPoisomerase	YLR234W	1971	1.02246	0.895251	0.0101746	S000004224
DSE3	Daughter Specific Expression	YOR264W	1293	1.26579	0.733808	0.00990303	S000005790
RRM3	rDNA Recombination Mutation	YHR031C	2172	2.22412	0.920104	0.0345263	S000001073
FAA3	Fatty Acid Activation	YIL009W	2085	-2.42439	0.492233	0.010252	S000001271
MRC1	Mediator of the Replication Checkpoint	YCL061C	3291	1.97644	0.800736	0.0240803	S000000566
MOB1	Mps One Binder	YIL106W	1030	-1.89929	0.645355	0.0313189	S000001368
SRS2	Suppressor of Rad Six	YJL092W	3525	-0.683471	1.49491	0.0507829	S000003628
TDA7	Topoisomerase I Damage Affected	YNL176C	1911	1.0865	0.742951	0.00548868	S000005120
		YML119W	1074	0.674743	0.526273	0.0105463	S000004588
HHT2	Histone H Three	YNL031C	411	-0.52739	1.59732	0.0538312	S000004976
ISC1	Inositol phosphoSphingolipid phospholipase C	YER019W	1434	-0.0574474	1.02515	0.0228622	S000000821
ESC8	Establishes Silent Chromatin	YOL017W	2145	-1.46623	1.37764	0.0148714	S000005377
SPO12	SPOrulation	YHR152W	522	2.20846	0.927947	0.0386269	S000001195
PHM6	PHosphate Metabolism	YDR281C	315	1.34772	0.715697	0.00758987	S000002689
FRE5	Ferric REductase	YOR384W	2085	-2.41016	0.485188	0.0247802	S000005911
		YFR012W-A	87	0.876943	0.7675	0.00923522	S000007606
MCM4	MiniChromosome Maintenance	YPR019W	2802	3.12991	0.597259	0.0178998	S000006223
RRG8	Required for Respiratory Growth	YPR116W	834	0.536102	0.613512	0.0148854	S000006320
ERP3	Emp24p/Erv25p Related Protein	YDL018C	678	2.39545	0.661957	0.0224561	S000002176
SPO16	SPOrulation	YHR153C	597	-3.0313	1.0139	0.0683584	S000001196
HHO1	Histone H One	YPL127C	777	-1.28919	0.665738	0.0081111	S000006048
CDC45	Cell Division Cycle	YLR103C	1953	1.771	1.00132	0.0163294	S000004093
ALK1		YGL021W	2283	2.33402	1.0558	0.0246154	S000002989
ASE1	Anaphase Spindle Elongation	YOR058C	2658	1.55445	0.951506	0.00778918	S000005584
TPS2	Trehalose-6-Phosphate Synthase/phosphatase	YDR074W	2691	1.10582	1.00979	0.0104211	S000002481
YAT1		YAR035W	2064	-0.47044	1.37679	0.041664	S000000080
KAR9	KARyogamy	YPL269W	1935	2.93702	0.686649	0.0771736	S000006190
VTC5	Vacuole Transporter Chaperone	YDR089W	2610	1.22178	0.681995	0.0200377	S000002496
SMA1	Spore Membrane Assembly	YPL027W	738	-1.47048	0.803662	0.0165965	S000005948
NDD1	Nuclear Division Defective	YOR372C	1665	-2.26091	0.578317	0.0277902	S000005899
SPC29	Spindle Pole Component	YPL124W	762	-1.13538	1.53731	0.0350782	S000006045
		YMR030W-A	291	2.09769	0.913035	0.0414996	S000028574
ALK2		YBL009W	2031	1.82075	1.23931	0.0313015	S000000105
CLB2	CycLin B	YPR119W	1476	0.363491	0.758404	0.0182971	S000006323
BUD8	BUD site selection	YLR353W	1812	-1.67015	0.484313	0.0180267	S000004345
SLX4	Synthetic Lethal of unknown (X) function	YLR135W	2247	2.05099	0.656622	0.00307156	S000004125
NIS1	Neck protein Interacting with Septins	YNL078W	1224	0.28269	1.07056	0.0135662	S000005022
TIS11	similar to the mammalian TPA Induced Sequence gene family	YLR136C	858	-2.76337	0.804811	0.0130697	S000004126
ARO10	AROmatic amino acid requiring	YDR380W	1908	0.113271	0.497781	0.0177387	S000002788
ZDS2	Zillion Different Screens	YML109W	2829	2.41039	0.683109	0.0176854	S000004577
WSC2	cell Wall integrity and Stress response Component	YNL283C	1512	0.991663	0.754148	0.00418586	S000005227
DUN1	DNA-damage UNinducible	YDL101C	1542	1.76453	0.550816	0.0165899	S000002259
RTT107	Regulator of Ty1 Transposition	YHR154W	3213	-1.08342	1.2186	0.0143231	S000001197
		YOL019W	1656	1.89298	0.766104	0.00904697	S000005379
		YGL006W-A	111	1.16473	0.872116	0.00618753	S000028769
SPC25	Spindle Pole Component	YER018C	666	1.51308	0.536037	0.0155166	S000000820
FIT2	Facilitator of Iron Transport	YOR382W	462	-2.69202	0.577368	0.0106605	S000005909
ISR1	Inhibition of Staurosporine Resistance	YPR106W	1332	-1.57925	0.536707	0.0257745	S000006310
MSB1	Multicopy Suppression of a Budding defect	YOR188W	3414	2.05805	0.504637	0.00307049	S000005714
MPS1	MonoPolar Spindle	YDL028C	2295	1.43502	0.551321	0.014111	S000002186
CSI2	Chitin Synthesis Involved	YOL007C	1026	-3.08406	0.817725	0.0229421	S000005367
MCD1	Mitotic Chromosome Determinant	YDL003W	1701	1.26721	0.491848	0.0146683	S000002161
DBF2	DumbBell Former	YGR092W	1719	0.670896	0.475846	0.047035	S000003324
		YAL016C-B	186	1.62973	0.510645	0.00490736	S000028528
		YDR124W	975	-1.0523	1.99437	0.0347688	S000002531
PAC11	Perish in the Absence of CIN8	YDR488C	1602	0.530847	0.593372	0.00297273	S000002896
NAM8	Nuclear Accommodation of Mitochondria	YHR086W	1572	-2.26804	0.613786	0.00588053	S000001128
CHS2	CHitin Synthase	YBR038W	2892	0.887071	0.568432	0.0871082	S000000242
PGM1	PhosphoGlucoMutase	YKL127W	1713	0.574216	0.671515	0.00869644	S000001610
HO	HOmothallic switching endonuclease	YDL227C	1761	1.4918	0.714012	0.00333624	S000002386
KAR3	KARyogamy	YPR141C	2190	1.05748	0.95673	0.0101426	S000006345
PDS1	Precocious Dissociation of Sisters	YDR113C	1122	1.52963	0.514555	0.0046961	S000002520
NBP1	Nap1 Binding Protein	YLR457C	960	-1.25493	0.517211	0.00422622	S000004449
CYK3	CYtoKinesis	YDL117W	2658	2.03253	1.01296	0.108494	S000002275
DSN1	Dosage Suppressor of NNF1	YIR010W	1731	-1.95939	0.762455	0.0280658	S000001449
DIC1	DIcarboxylate Carrier	YLR348C	897	2.23968	0.860608	0.030495	S000004340
KIP1	KInesin related Protein	YBL063W	3336	1.37887	0.785082	0.0254725	S000000159
CDC11	Cell Division Cycle	YJR076C	1248	1.12456	0.980133	0.0117407	S000003837
NRM1	Negative Regulator of MBF targets	YNR009W	750	-2.58934	1.30535	0.03082	S000005292
HCM1	High-Copy suppressor of Calmodulin	YCR065W	1695	1.43743	0.920487	0.00828373	S000000661
YHP1	Yeast Homeo-Protein	YDR451C	1062	0.0692667	0.738663	0.00696151	S000002859
RTC3	Restriction of Telomere Capping	YHR087W	336	1.08823	0.680922	0.0161806	S000001129
PRR1	Pheromone Response Regulator	YKL116C	1557	0.634078	0.492677	0.0108861	S000001599
DPB2	DNA Polymerase B subunit 2	YPR175W	2070	-0.806414	1.48507	0.0159116	S000006379
SPC97	Spindle Pole Component	YHR172W	2472	0.491502	0.535468	0.00588992	S000001215
YSW1		YBR148W	1830	1.1594	1.32012	0.0180729	S000000352
PAN2	Poly(A)-binding protein-dependent poly(A) riboNuclease	YGL094C	3348	1.3231	0.518601	0.00202631	S000003062
HEM25	HEMe synthesis by SLC25 family member	YDL119C	924	-2.32429	0.585121	0.0148976	S000002277
SPC105	Spindle Pole Component	YGL093W	2754	-0.909968	1.64032	0.0591431	S000003061
		YGL081W	963	1.07709	0.995539	0.00413286	S000003049
		YPL191C	1083	1.69806	0.669678	0.00497177	S000006112
SPR1	SPorulation Regulated	YOR190W	1338	1.66801	1.09226	0.0196533	S000005716
BUD3	BUD site selection	YCL014W	4911	-2.32329	0.585217	0.0300336	S000000520
TGL5	TriacylGlycerol Lipase	YOR081C	2250	2.73555	2.01589	0.0761464	S000005607
SPC110	Spindle Pole Component	YDR356W	2835	1.22827	0.745068	0.00407691	S000002764
RAD27	RADiation sensitive	YKL113C	1149	2.25768	1.05434	0.0365973	S000001596
		YLR342W-A	174	2.7609	0.723755	0.0161733	S000028571
YHC3	Yeast Homolog of human Cln3	YJL059W	1227	2.07605	0.64398	0.00634442	S000003595
DBR1	DeBRanching	YKL149C	1218	0.465852	0.625122	0.00673336	S000001632
PSR2	Plasma membrane Sodium Response	YLR019W	1194	0.320571	0.773559	0.0057106	S000004009
CLB1	CycLin B	YGR108W	1416	1.76603	0.789882	0.00474279	S000003340
HSL1	Histone Synthetic Lethal	YKL101W	4557	1.11743	0.570602	0.0766421	S000001584
PCL2	Pho85 CycLin	YDL127W	927	1.5189	0.723091	0.00859906	S000002285
HTB1	Histone h Two B	YDR224C	396	0.648508	0.73375	0.0824977	S000002632
SCO1	Suppressor of Cytochrome Oxidase deficiency	YBR037C	888	-2.36187	1.76363	0.0299163	S000000241
		YDR018C	1191	-2.25411	1.85025	0.088337	S000002425
FRE7	Ferric REductase	YOL152W	1863	-2.49214	1.12374	0.0557476	S000005512
SNZ1	SNooZe	YMR096W	894	1.9236	0.670727	0.0166977	S000004702
		YDR222W	1248	0.933132	0.611768	0.0085825	S000002630
PRY2	Pathogen Related in Yeast	YKR013W	990	1.00973	0.703957	0.00332306	S000001721
AMN1	Antagonist of Mitotic exit Network	YBR158W	1650	-0.524512	0.918252	0.0136747	S000000362
MAE1	MAlic Enzyme	YKL029C	2010	-0.597826	1.47606	0.0232594	S000001512
CIN8	Chromosome INstability	YEL061C	3003	-0.72594	1.65359	0.0237062	S000000787
FAR1	Factor ARrest	YJL157C	2493	0.715748	0.740064	0.0129701	S000003693
UIP5	Ulp1 Interacting Protein	YKR044W	1332	1.32346	0.497749	0.00227109	S000001752
CSM1	Chromosome Segregation in Meiosis	YCR086W	573	2.2403	0.742918	0.0927433	S000000682
CHS1	CHitin Synthase	YNL192W	3396	2.1764	0.677298	0.0106362	S000005136
YOX1	Yeast homeobOX	YML027W	1158	0.221021	0.543953	0.0112405	S000004489
SLK19	Synthetic Lethal Kar3p	YOR195W	2466	1.5207	0.685889	0.00519642	S000005721
ARG3	ARGinine requiring	YJL088W	1017	1.04048	0.510695	0.0119261	S000003624
MET17	METhionine requiring	YLR303W	1335	-2.3827	1.33417	0.0288571	S000004294
STB3	Sin Three Binding protein	YDR169C	1542	1.08692	0.703398	0.00715964	S000002576
DIF1	Damage-regulated Import Facilitator	YLR437C	402	0.509478	0.510011	0.0117767	S000004429
CDC21	Cell Division Cycle	YOR074C	915	1.83909	0.519175	0.0105804	S000005600
MET6	METhionine requiring	YER091C	2304	1.19071	0.762763	0.00465511	S000000893
TPO3	Transporter of POlyamines	YPR156C	1869	-0.244866	0.799161	0.0901449	S000006360
NUF2	NUclear Filament-containing protein	YOL069W	1356	-2.21589	0.522776	0.00788317	S000005430
MND1	Meiotic Nuclear Divisions	YGL183C	743	-3.09748	0.47784	0.0348513	S000003151
FLR1	FLuconazole Resistance	YBR008C	1647	-2.84336	0.645739	0.0185113	S000000212
SGO1	ShuGOshin (Japanese for ) guardian spirit	YOR073W	1773	-0.703805	1.26198	0.0177042	S000005599											,
SWE1	Saccharomyces WEe1	YJL187C	2460	1.26316	0.502058	0.00357812	S000003723
PRY3	Pathogen Related in Yeast	YJL078C	2646	-0.955194	1.36937	0.0187245	S000003614
PUN1	Plasma membrane protein Upregulated during Nitrogen stress	YLR414C	792	-0.890988	1.53189	0.0539136	S000004406
SMC1	Stability of MiniChromosomes	YFL008W	3678	1.03938	0.824205	0.0100004	S000001886
SWM2	Synthetic With mud2-delta	YNR004W	441	2.02995	0.537322	0.024339	S000005287
		YHL026C	948	3.12615	1.27231	0.092989	S000001018
		YLR326W	723	-0.776098	0.690531	0.0223371	S000004318
DUO1	Death Upon Overproduction	YGL061C	744	2.01663	1.0008	0.00439504	S000003029
IME1	Inducer of MEiosis	YJR094C	1083	-0.96749	1.34386	0.0333843	S000003854
		YBR138C	1575	-0.842781	1.03491	0.03656	S000000342
LPX1	Lipase of PeroXisomes	YOR084W	1164	-1.33282	1.09355	0.0854917	S000005610
HPF1	Haze Protective Factor	YOL155C	2904	0.933552	0.715668	0.011155	S000005515
MET10	METhionine requiring	YFR030W	3108	1.5301	0.690018	0.0359425	S000001926
		YEL076C	651	2.43794	0.606102	0.0207252	S000000802
GIC1	GTPase Interactive Component	YHR061C	945	2.17198	0.79158	0.00523619	S000001103
PDS5	Precocious Dissociation of Sisters	YMR076C	3834	2.29321	1.01789	0.0791747	S000004681
PCT1	Phosphocholine CytidylylTransferase	YGR202C	1275	1.23807	0.632442	0.0248621	S000003434
BUD4	BUD site selection	YJR092W	4344	1.31535	0.725314	0.00773647	S000003852
MMP1	S-MethylMethionine Permease	YLL061W	1752	2.89055	1.61303	0.130296	S000003984
GPD2	Glycerol-3-Phosphate Dehydrogenase	YOL059W	1323	-0.710932	0.822664	0.0122816	S000005420
RIM4	Regulator of IME2	YHL024W	2142	1.24193	0.553582	0.0240883	S000001016
MHT1	S-Methylmethionine-Homocysteine methylTransferase	YLL062C	975	-2.76784	1.12374	0.0993343	S000003985
		YDL109C	1944	1.78823	0.57945	0.00280083	S000002267
TOF2	TOpoisomerase I-interacting Factor	YKR010C	2316	0.686906	0.559348	0.0126234	S000001718
	Ilm1p BInding	YMR295C	594	-2.89128	1.04405	0.0239165	S000004910
SWI5	SWItching deficient	YDR146C	2130	1.25042	0.827919	0.116178	S000002553
WHI5	WHIskey	YOR083W	888	2.24029	0.707171	0.0335997	S000005609
