# Supplementary material for: A novel analysis of gene array data: yeast cell cycle
Source: Biol Methods Protoc. 2020 Sep 4;5(1):bpaa018. doi: 10.1093/biomethods/bpaa018 (PMC7750952; doi:10.1093/biomethods/bpaa018)
Supplement: bpaa018_Supplementary_Data [file bpaa018_supplementary_data.zip › Supplement 3 WT800.xlsx]

## Sheet: Sheet1
symbol	name	secondaryIdentifier	length	Phase	CoV	Amplitude	primaryIdentifier
HSP12	Heat Shock Protein	YFL014W	330	1.46384	0.414776	2391.77	S000001880
EMA35	Efficient Mitochondria targeting-Associated protein	YCR100C	951	-1.48632	1.05552	1706.27	S000000697
GPI11	GlycosylPhosphatidylInositol anchor biosynthesis	YDR302W	660	0.89505	0.594983	370.275	S000002710
CPD1	Cyclic nucleotide PhosphoDiesterase	YGR247W	720	1.96282	0.791271	2395.61	S000003479
MGM101	Mitochondrial Genome Maintenance	YJR144W	810	0.322283	0.809551	467.92	S000003905
RAD26	RADiation sensitive	YJR035W	3258	1.212	0.681809	459.649	S000003796
CIK1	Chromosome Instability and Karyogamy	YMR198W	1785	1.94665	1.0122	2107.31	S000004811
FRE6	Ferric REductase	YLL051C	2139	1.49873	1.14322	583.019	S000003974
YRO2		YBR054W	1035	-1.40609	1.07531	1136.86	S000000258
MRX11	Mitochondrial oRganization of gene eXpression (MIOREX)	YPL041C	624	1.02794	0.633785	1117.76	S000005962
PRP6	Pre-mRNA Processing	YBR055C	2700	2.97774	1.37566	9615.5	S000000259
NDI1	NADH Dehydrogenase Internal	YML120C	1542	-2.27073	0.415248	705.55	S000004589
SPR28	SPorulation Regulated	YDR218C	1272	1.07234	0.431614	625.717	S000002626
		YKR104W	921	1.32439	0.529623	1091.42	S000001812
MCM2	MiniChromosome Maintenance	YBL023C	2607	0.36508	0.425797	3521.09	S000000119
YCG1	Yeast Cap G	YDR325W	3108	1.45542	0.675164	852.453	S000002733
KIP3	KInesin related Protein	YGL216W	2418	0.326282	0.34795	406.013	S000003184
ADR1	Alcohol Dehydrogenase II synthesis Regulator	YDR216W	3972	0.353954	0.359779	1931	S000002624
SOL4	Suppressor Of Los1-1	YGR248W	768	0.519953	1.23859	1689.18	S000003480
SML1	Suppressor of Mec1 Lethality	YML058W	315	1.364	0.35169	1448.71	S000004523
ASF1	Anti-Silencing Function	YJL115W	840	2.46069	0.609658	906.576	S000003651
SRC1	Spliced mRNA and Cell cycle regulated gene	YML034W	2631	1.35321	0.64981	304.49	S000004497
BDH2		YAL061W	1254	1.08727	0.917673	1371.56	S000000057
STE6	STErile	YKL209C	3873	-2.7562	0.490815	269.349	S000001692
CLN1	CycLiN	YMR199W	1641	-2.70672	1.11407	1901.04	S000004812
AQY2	AQuaporin from Yeast	YLL052C	450	0.855406	0.391797	650.686	S000003975
RGL1	Rho1 GEF Localizing	YPL066W	1440	1.31061	0.478536	232.11	S000005987
PMT5	Protein O-MannosylTransferase	YDL093W	2232	-0.211225	0.377302	511.071	S000002251
MMR1	Mitochondrial Myo2p Receptor-related	YLR190W	1476	1.68363	0.572923	838.386	S000004180
HXT4	HeXose Transporter	YHR092C	1731	1.67626	0.381344	2143.71	S000001134
TEP1	TEnsin-like Phosphatase	YNL128W	1305	1.11889	0.470904	435.334	S000005072
SPS4	SPorulation Specific trancript	YOR313C	1017	0.945569	0.337047	574.872	S000005840
BNA6	Biosynthesis of Nicotinic Acid	YFR047C	888	1.04045	0.537873	867.082	S000001943
		YAL065C	387	0.532594	0.357575	175.52	S000001817
ERD1	Endoplasmic reticulum Retention Defective	YDR414C	1089	1.86156	0.366641	229.877	S000002822
TIR4	TIp1-Related	YOR009W	1464	-0.755813	0.361938	599.725	S000005535
		YIL014C-A	315	-1.90237	0.601612	1487.8	S000003536
PAU14	seriPAUperin	YIL176C	363	-1.18971	0.331654	506.779	S000001438
CSH1	CSG1/SUR1 Homolog	YBR161W	1131	1.43846	0.69262	1043.83	S000000365
GPI19	Glycosyl PhosphatidylInositol anchor biosynthesis	YDR437W	423	-2.47563	0.349578	1392.81	S000002845
AST1	ATPase STabilizing	YBL069W	1290	-2.16002	0.353435	224.688	S000000165
PMT4	Protein O-MannosylTransferase	YJR143C	2289	-0.687793	1.60667	2190.73	S000003904
CLN3	CycLiN	YAL040C	1743	1.02363	1.30931	3836.57	S000000038
DAM1	Duo1 And Mps1 interacting	YGR113W	1032	1.99421	0.658799	597.98	S000003345
MCM3	MiniChromosome Maintenance	YEL032W	2916	2.25552	0.4383	1063.99	S000000758
CDA1	Chitin DeAcetylase	YLR307W	906	1.06699	0.381345	720.464	S000004298
POL1	POLymerase	YNL102W	4407	-2.91578	0.324355	883.105	S000005046
SPC98	Spindle Pole Component	YNL126W	2541	-0.363039	1.69899	2707.23	S000005070
PCH2	Pachytene CHeckpoint	YBR186W	1808	-2.5945	1.57779	4802.92	S000000390
DAD4	Duo1 And Dam1 interacting	YDR320C-A	219	1.27635	0.612009	247.22	S000007604
		YBL044W	369	-2.76386	0.331812	389.097	S000000140
TPO2	Transporter of POlyamines	YGR138C	1845	1.90885	0.499727	6407.05	S000003370
NCW2	Novel Cell Wall protein	YLR194C	765	2.37936	0.526902	1358.22	S000004184
MNL1	MaNnosidase-Like protein	YHR204W	2391	0.922538	0.322428	719.422	S000001247
MPC3	Mitochondrial Pyruvate Carrier	YGR243W	441	-0.187081	0.364671	1966.79	S000003475
GPI13	GlycosylPhosphatidylInositol anchor biosynthesis	YLL031C	3054	-2.36523	0.545536	2004.51	S000003954
YIH1	Yeast Impact Homolog	YCR059C	777	0.356263	0.417617	3350.39	S000000655
HHT1	Histone H Three	YBR010W	411	0.916159	0.50908	231.258	S000000214
EGT2	Early G1 Transcript	YNL327W	3126	-3.07704	0.600098	550.743	S000005271
FUS1	cell FUSion	YCL027W	1539	0.272774	0.387828	3452	S000000532
SNZ3	SNooZe	YFL059W	897	1.34666	0.63524	2177.63	S000001835
KCH1	Potassium (K) regulator of CcH1	YJR054W	1494	1.51338	1.30808	2451.38	S000003815
SPT21	SuPpressor of Ty	YMR179W	2277	0.247695	0.459941	1259.77	S000004791
		YNR075C-A	93	-2.60541	0.685711	424.623	S000028706
HSP150	Heat Shock Protein	YJL159W	1242	-2.40884	0.338118	329.779	S000003695
		YLL032C	2478	0.103541	0.430356	467.471	S000003955
ALD6	ALdehyde Dehydrogenase	YPL061W	1503	1.33415	0.880882	921.348	S000005982
THO1	suppressor of the Transcriptional defect of Hpr1 by Overexpression	YER063W	657	1.07116	0.390399	131.281	S000000865
OPY2	Overproduction-induced Pheromone-resistant Yeast	YPR075C	1083	-0.0835261	0.477372	404.564	S000006279
CYB2	CYtochrome B	YML054C	1776	1.14518	0.922602	579.957	S000004518
AGA1	a-AGglutinin	YNR044W	2178	-2.49239	0.571686	1170.25	S000005327
JLP2	dnaJ-Like Protein	YMR132C	627	1.66472	0.328494	1031.09	S000004739
TOS2	Target Of Sbf	YGR221C	1869	0.803816	0.333145	1168.86	S000003453
GEA1	Guanine nucleotide Exchange on ARF	YJR031C	4227	1.35667	0.33653	1318.81	S000003792
PPN2		YNL217W	981	1.32608	0.340489	927.36	S000005161
PHM7	PHosphate Metabolism	YOL084W	2976	-2.79364	0.50911	3126.27	S000005444
BFA1	Byr-Four-Alike	YJR053W	1725	-2.42669	1.55555	4622.63	S000003814
		YPR078C	1119	1.16691	0.566724	988.234	S000006282
MTL1	Mid-Two Like	YGR023W	1656	1.36484	0.519596	765.652	S000003255
		YHR214C-E	300	1.83216	0.467018	577.18	S000028654
RIF1	RAP1-Interacting Factor	YBR275C	5751	-0.648971	1.66973	2118.3	S000000479
PRM3	Pheromone-Regulated Membrane protein	YPL192C	402	-1.70776	0.529751	1981.42	S000006113
RBH2	Ran Binding domain Homolog	YJR030C	2238	1.90988	0.972721	1579.86	S000003791
ANP1	ANP and osmotic sensitive	YEL036C	1503	1.05169	0.35968	385.143	S000000762
FPK1	FliPase Kinase 1	YNR047W	2682	0.232174	0.326759	260.758	S000005330
RAX2		YLR084C	3663	3.13815	0.529521	395.144	S000004074
CSM3	Chromosome Segregation in Meiosis	YMR048W	954	2.04308	0.991159	1390.28	S000004651
SFG1	SuperFicial pseudohyphal Growth	YOR315W	1041	-0.0143235	0.653739	1415.08	S000005842
UBC8	UBiquitin-Conjugating	YEL012W	780	0.41356	0.33105	287.992	S000000738
MAL32	MALtose	YBR299W	1755	1.31669	0.446963	732.337	S000000503
PAU8	seriPAUperin	YAL068C	363	1.72634	0.430185	474.119	S000002142
TOS6		YNL300W	309	-2.07291	0.378753	419.116	S000005244
ECO1	Establishment of COhesion	YFR027W	846	0.859753	1.16725	6502.41	S000001923
UBC11	UBiquitin Carrier	YOR339C	471	-1.62714	0.452209	1071.95	S000005866
EDS1	Expression Dependent on Slt2	YBR033W	2760	1.67983	0.438362	1207.48	S000000237
PMT1	Protein O-MannosylTransferase	YDL095W	2454	-2.83565	0.321593	584.819	S000002253
CDC5	Cell Division Cycle	YMR001C	2118	-1.85612	0.424486	441.383	S000004603
UTP4	U Three Protein	YDR324C	2331	1.8896	0.64907	2061.96	S000002732
GLG2	Glycogenin-Like Gene	YJL137C	1143	1.20949	0.347634	225.5	S000003673
ALG14	Asparagine Linked Glycosylation	YBR070C	714	-1.50951	0.894027	1777.03	S000000274
TPM2	TroPoMyosin	YIL138C	486	1.51868	0.349144	1128.13	S000001400
ACM1	APC/C[Cdh1] Modulator	YPL267W	630	1.21681	0.729733	878.318	S000006188
CAF120	CCR4 Associated Factor	YNL278W	3183	2.60183	0.502567	860.38	S000005222
AIM44	Altered Inheritance rate of Mitochondria	YPL158C	2277	1.47258	0.365824	184.204	S000006079
NCE103	NonClassical Export	YNL036W	666	1.41926	0.384174	146.06	S000004981
HLR1	Homolog of LRe1	YDR528W	1272	2.07792	0.453931	602.942	S000002936
ACA1	ATF/CREB Activator	YER045C	1470	0.997528	0.354108	239.699	S000000847
NFG1	Negative regulator of the Filamentous Growth MAPK pathway	YLR042C	486	1.41942	0.38345	263.312	S000004032
FHN1	Functional Homolog of Nce102	YGR131W	525	1.07599	0.450838	301.875	S000003363
CYC7	CYtochrome C	YEL039C	342	0.892081	0.800577	612.855	S000000765
TAM41	Translocator Assembly and Maintenance	YGR046W	1158	2.50768	0.350978	993.926	S000003278
LOT5	LOw Temperature-responsive	YKL183W	921	3.12661	1.74843	1929.39	S000001666
BET1	Blocked Early in Transport	YIL004C	560	1.25424	0.359228	860.592	S000001266
RGI1	Respiratory Growth Induced	YER067W	486	2.57739	0.450805	626.105	S000000869
DTR1	DiTyRosine	YBR180W	1719	-1.48619	0.416952	243.173	S000000384
		YBR071W	636	1.45217	0.499752	1319.77	S000000275
HST3	Homolog of SIR Two (SIR2)	YOR025W	1344	2.51326	0.483491	978.172	S000005551
OCH1	Outer CHain elongation	YGL038C	1443	-0.00865234	0.453993	637.158	S000003006
MET2	METhionine requiring	YNL277W	1461	1.95504	0.535575	517.856	S000005221
		YOL019W-A	153	2.71997	0.399918	261.379	S000028707
		YOR268C	399	-0.866623	1.31288	845.758	S000005794
PHO3	PHOsphate metabolism	YBR092C	1404	1.1888	0.622651	667.816	S000000296
PUF3	PUmilio-homology domain Family	YLL013C	2640	-2.48518	0.376121	793.696	S000003936
AIM34	Altered Inheritance rate of Mitochondria	YMR003W	597	-0.613891	0.386985	195.388	S000004605
		YKL071W	771	-0.0248738	0.641262	644.163	S000001554
MXR1	peptide Methionine sulfoXide Reductase	YER042W	555	0.717499	0.498913	490.754	S000000844
		YNL058C	951	2.00087	0.341474	409.818	S000005003
		YJL136W-A	84	-0.461324	0.384717	280.906	S000028806
		YBL029W	1131	1.77641	0.634859	1207.42	S000000125
PNC1	Pyrazinamidase and NiCotinamidase	YGL037C	651	-0.0212921	0.338268	443.562	S000003005
RRT6	Regulator of rDNA Transcription	YGL146C	936	2.05133	0.483527	236.03	S000003114
SUR7	SUppressor of Rvs167 mutation	YML052W	909	0.291923	0.336569	440.704	S000004516
		YNL034W	1839	1.30244	0.413328	199.587	S000004979
RSB1	Resistance to Sphingoid long-chain Base	YOR049C	1065	-2.22262	0.325819	355.695	S000005575
BIO2	BIOtin	YGR286C	1128	-0.65606	0.612336	227.436	S000003518
		YGL036W	2730	0.377241	0.368072	520.751	S000003004
RME1	Regulator of MEiosis	YGR044C	903	-2.35534	0.512325	564.649	S000003276
ATF2	AcetylTransFerase	YGR177C	1608	2.81652	0.323002	468.904	S000003409
CIN2	Chromosome INstability	YPL241C	887	1.4596	1.00987	3295.93	S000006162
GIN4	Growth Inhibitory	YDR507C	3429	3.06169	0.359576	798.706	S000002915
		YGR153W	654	-1.01678	0.321056	572.576	S000003385
BNI5	Bud Neck Involved	YNL166C	1347	1.84457	0.580909	2284.49	S000005110
PHO5	PHOsphate metabolism	YBR093C	1404	-2.27941	0.353794	809.722	S000000297
AAH1	Adenine AminoHydrolase	YNL141W	1044	2.46573	0.648742	716.241	S000005085
IRR1	IRRegular cell behavior	YIL026C	3453	1.14131	0.601994	8548.46	S000001288
TGS1	TrimethylGuanosine Synthase	YPL157W	948	1.28933	0.326916	218.811	S000006078
CWP1	Cell Wall Protein	YKL096W	720	-0.601244	1.22609	1313.66	S000001579
DSE4	Daughter Specific Expression	YNR067C	3354	1.15523	0.766227	430.545	S000005350
DAD3	Duo1 And Dam1 interacting	YBR233W-A	285	1.31447	0.609349	580.249	S000007595
YEN1		YER041W	2280	0.494491	0.863812	1108.72	S000000843
		YGR130C	2451	-2.28234	0.802269	1405.81	S000003362
MEP2		YNL142W	1500	1.11368	0.501051	4608.82	S000005086
ECM19	ExtraCellular Mutant	YLR390W	339	1.18794	0.879135	2224.08	S000004382
HUR1	HydroxyUrea Resistance	YGL168W	333	-1.81448	0.374577	280.562	S000003136
BMT6	Base Methyltransferase of Twenty five S rRNA 6	YLR063W	1098	2.24388	0.427315	977.193	S000004053
IQG1	IQGAP-related protein	YPL242C	4488	-0.841383	0.796631	464.796	S000006163
PLB2	PhosphoLipase B	YMR006C	2121	1.53622	0.648791	377.462	S000004608
BUD9	BUD site selection	YGR041W	1644	-2.77808	0.421195	815.885	S000003273
STU2	Suppressor of TUbulin	YLR045C	2667	1.93763	0.592815	615.858	S000004035
RNH203	RNase H	YLR154C	333	-1.54051	0.356856	918.246	S000004144
LEU5	LEUcine biosynthesis	YHR002W	1074	-1.04744	0.327779	289.753	S000001044
		YJL118W	660	2.59587	0.680628	946.688	S000003654
GTT3	GlutaThione Transferase	YEL017W	1014	-0.55349	1.0699	927.081	S000000743
YPC1	Yeast Phyto-Ceramidase	YBR183W	951	2.49397	0.466818	481.681	S000000387
VPS73	Vacuolar Protein Sorting	YGL104C	1461	1.63659	0.609975	3070.48	S000003072
MER1	MEiotic Recombination	YNL210W	813	0.718397	0.412754	309.076	S000005154
AIM20	Altered Inheritance rate of Mitochondria	YIL158W	615	1.80705	0.363241	1855.03	S000001420
MBP1	MluI-box Binding Protein	YDL056W	2502	1.17043	0.333079	1070.17	S000002214
PIR1	Protein containing Internal Repeats	YKL164C	1026	0.119727	0.542278	542.471	S000001647
		YBL112C	318	1.04227	0.797831	742.337	S000002152
VID22	Vacuolar Import and Degradation	YLR373C	2706	1.23905	0.531983	1563.4	S000004365
ACE2	Activator of CUP1 Expression	YLR131C	2313	2.65842	0.406604	681.402	S000004121
HTB2	Histone h Two B	YBL002W	396	2.16082	0.370261	1233.45	S000000098
PIR3	Protein containing Internal Repeats	YKL163W	978	1.50991	0.330902	3031.15	S000001646
PBI2	Proteinase B Inhibitor	YNL015W	228	1.65171	0.382769	171.906	S000004960
KIP2	KInesin related Protein	YPL155C	2121	2.33615	0.373857	389.829	S000006076
FRE4	Ferric REductase	YNR060W	2160	1.15778	0.350686	2811.31	S000005343
RSR1	RaS-Related	YGR152C	819	2.324	0.33889	666.852	S000003384
		YBR184W	1572	-2.6203	1.07722	1967.12	S000000388
		YLR312C-B	288	1.34567	0.651792	1328.68	S000028570
BNI4	Bud Neck Involved	YNL233W	2679	1.34024	0.921126	2024.44	S000005177
RFA1	Replication Factor A	YAR007C	1866	0.37442	0.473601	1106	S000000065
HTA2	Histone h Two A	YBL003C	399	1.23298	0.495881	887.517	S000000099
LPP1	Lipid Phosphate Phosphatase	YDR503C	825	2.00703	0.334117	1122.08	S000002911
DPI34	Delta-Psi dependent mitochondrial Import protein of ~34 kDa	YOR114W	885	1.96348	0.535865	1352.3	S000005640
PSA1		YDL055C	1086	-1.61447	0.536774	5383.42	S000002213
CSM2	Chromosome Segregation in Meiosis	YIL132C	642	-2.61171	0.384693	481.053	S000001394
CDC9	Cell Division Cycle	YDL164C	2268	0.0859954	0.532494	612.077	S000002323
GPA1	G Protein Alpha subunit	YHR005C	1419	1.27919	0.422381	1206.79	S000001047
VEL1	VELum formation	YGL258W	621	1.12641	1.08401	1026.06	S000003227
SAM2	S-AdenosylMethionine requiring	YDR502C	1155	0.813228	0.473764	273.923	S000002910
CTS1	ChiTinaSe	YLR286C	1689	1.24925	0.67724	545.395	S000004276
SMP1	Second MEF2-like Protein 1	YBR182C	1359	0.569867	0.368575	429.537	S000000386
TCB3	Three Calcium and lipid Binding domains (TriCalBins)	YML072C	4638	-2.08815	0.336796	800.843	S000004537
SEN34	Splicing ENdonuclease	YAR008W	828	0.545787	0.566831	1417	S000000066
NVJ3	Nucleus-Vacuole Junction	YDR179W-A	1392	0.608631	0.333572	274.087	S000002587
CTT1	CaTalase T	YGR088W	1689	1.78503	0.3631	1143.54	S000003320
ASH1	Asymmetric Synthesis of HO	YKL185W	1767	1.2191	0.793826	1639.8	S000001668
RDH54	RaD54 Homolog	YBR073W	2877	-2.2392	1.65527	4661.88	S000000277
FKH1	ForK head Homolog	YIL131C	1455	0.282354	0.547457	768.947	S000001393
CBP4	Cytochrome B mRNA Processing	YGR174C	513	1.51387	0.450892	453.557	S000003406
PLM2	PLasmid Maintenance	YDR501W	1566	1.32083	0.322284	181.806	S000002909
CIN5	Chromosome INstability	YOR028C	888	-0.121431	0.709493	1301.12	S000005554
		YAR009C		1.58597	0.629325	1217.14	S000000067
RAD53	RADiation sensitive	YPL153C	2466	1.32465	0.780537	1596.01	S000006074
INP1	INheritance of Peroxisomes	YMR204C	1263	-2.978	0.594108	571.789	S000004817
WHI3	WHIskey	YNL197C	1986	1.20648	0.572782	924.2	S000005141
ATG40	AuTophaGy related	YOR152C	771	0.6139	0.835605	1392.19	S000005678
OYE2	Old Yellow Enzyme	YHR179W	1203	-1.70492	0.468719	198.767	S000001222
MDG1	Multicopy suppressor of Defective G-protein	YNL173C	1101	0.498854	0.455361	356.112	S000005117
DBP1	Dead Box Protein	YPL119C	1854	-2.4809	0.843618	1677.98	S000006040
BIM1	BInding to Microtubules	YER016W	1035	1.36957	0.379739	920.818	S000000818
MSA1	Mbf and Sbf Associated	YOR066W	1890	2.15472	0.55244	2800.77	S000005592
HUA2		YOR284W	732	2.03985	0.36938	1811.02	S000005810
		YJL077W-B	99	-1.85337	0.487953	173.78	S000028662
TOP2	TOPoisomerase	YNL088W	4287	1.63644	0.359044	829.017	S000005032
ESP1	Extra Spindle Pole bodies	YGR098C	4893	1.70748	0.379648	488.27	S000003330
HTZ1	Histone Two A Z1	YOL012C	405	-2.68817	0.334438	226.67	S000005372
FLO11	FLOcculation	YIR019C	4104	1.65061	0.634916	724.736	S000001458
AIM3	Altered Inheritance rate of Mitochondria	YBR108W	2844	-2.26073	0.388593	370.869	S000000312
KKQ8		YKL168C	2175	-2.66522	0.323191	474.441	S000001651
VAC17	VACuole related	YCL063W	1272	1.70355	0.788623	1082.34	S000000568
MYO1	MYOsin	YHR023W	5787	1.65754	0.575693	581.264	S000001065
SAE2	Sporulation in the Absence of spo Eleven	YGL175C	1038	1.0937	0.559821	266.965	S000003143
LDS1	Lipid Droplets in Sporulation	YAL018C	978	1.74442	0.66468	826.569	S000000016
CDC6	Cell Division Cycle	YJL194W	1542	1.34163	0.349745	5103.38	S000003730
EXG2	EXo-1,3-beta-Glucanase	YDR261C	1689	0.933249	0.356489	1029.78	S000002669
GRX8	GlutaRedoXin	YLR364W	330	-2.43103	1.01037	10154.6	S000004356
TCB2	Three Calcium and lipid Binding domains (TriCalBins)	YNL087W	3537	-2.18592	0.433105	372.578	S000005031
MCD4	Morphogenesis Checkpoint Dependent	YKL165C	2760	1.19444	0.652379	838.791	S000001648
		YOR316C-A	210	0.299904	0.38441	2240.07	S000028584
HOS3	Hda One Similar	YPL116W	2094	-0.0688842	0.370336	513.159	S000006037
YPS1	YaPSin	YLR120C	1710	1.62997	0.712427	387.832	S000004110
		YNL195C	786	1.76341	0.449296	1719.98	S000005139
MF(ALPHA)2	Mating Factor ALPHA	YGL089C	363	0.75296	0.578527	701.453	S000003057
PAU9	seriPAUperin	YBL108C-A	129	1.24589	0.426791	522.054	S000007592
GRX6	GlutaRedoXin	YDL010W	696	0.383197	0.602182	2530.1	S000002168
DCS2	DeCapping Scavenger	YOR173W	1062	1.06167	1.15877	1009.3	S000005699
RLF2	Rap1 protein Localization Factor	YPR018W	1821	1.26226	0.707104	3330.98	S000006222
GYP5	Gtpase-activating protein for Ypt Proteins	YPL249C	2685	2.73451	0.649977	642.488	S000006170
DSE1	Daughter Specific Expression	YER124C	1722	2.00742	0.758699	596.448	S000000926
		YEL076C-A	930	2.01054	1.301	3789.03	S000002955
		YMR206W	942	-0.126672	0.331456	155.679	S000004819
CSN9	Cop9 SigNalosome subunit	YDR179C	489	1.36676	0.65082	614.081	S000002586
PEX11	PEroXin	YOL147C	711	1.42925	0.372106	145.232	S000005507
DIG2	Down-regulator of Invasive Growth	YDR480W	972	0.520756	0.343612	1073.6	S000002888
NDL1	NuDeL homolog	YLR254C	570	2.12914	0.681251	1085.8	S000004244
		YNL194C	906	1.81311	0.430964	492.878	S000005138
RFA3	Replication Factor A	YJL173C	369	1.79932	0.343545	1026.77	S000003709
YPS3	YaPSin	YLR121C	1527	2.89087	1.432	5487.41	S000004111
ERP5	Emp24p/Erv25p Related Protein	YHR110W	639	1.23558	0.60604	1298.39	S000001152
FIN1	Filaments In between Nuclei	YDR130C	876	0.479895	0.397716	226.414	S000002537
TRM11	TRna Methyltransferase	YOL124C	1302	2.08757	0.470044	1204.57	S000005484
MTW1	Mis TWelve-like	YAL034W-A	870	2.64467	0.529124	516.242	S000000032
FKH2	ForK head Homolog	YNL068C	2589	0.333269	0.368547	939.113	S000005012
		YDL211C	1119	1.62589	0.510042	581.943	S000002370
CLB4	CycLin B	YLR210W	1383	0.89327	0.325602	554.425	S000004200
NUD1		YOR373W	2556	1.2911	0.369522	355.594	S000005900
GAS2	Glycophospholipid-Anchored Surface protein	YLR343W	1668	0.341167	0.484978	378.269	S000004335
TOP3	TOPoisomerase	YLR234W	1971	-2.38186	0.489091	787.621	S000004224
DSE3	Daughter Specific Expression	YOR264W	1293	-2.76742	0.335217	558.654	S000005790
		YPL247C	1572	1.33531	0.79931	693.809	S000006168
		YLR126C	756	1.91199	0.825487	1319.94	S000004116
CMK2	CalModulin dependent protein Kinase	YOL016C	1344	2.03763	0.842968	978.337	S000005376
FAA3	Fatty Acid Activation	YIL009W	2085	0.957247	0.52661	222.568	S000001271
		YCR090C	549	1.26364	0.810308	9620.45	S000000686
MRC1	Mediator of the Replication Checkpoint	YCL061C	3291	3.00269	0.454747	872.973	S000000566
TDA7	Topoisomerase I Damage Affected	YNL176C	1911	2.6618	0.479023	1051.32	S000005120
NHP6B	Non-Histone Protein	YBR089C-A	300	2.10254	0.639817	796.791	S000002157
FHL1	Fork Head-Like	YPR104C	2811	2.87102	1.34582	4365.98	S000006308
		YML119W	1074	-2.12805	0.337775	615.752	S000004588
NCR1	Niemann-pick type C Related	YPL006W	3513	-2.3329	0.831096	2036.32	S000005927
ISC1	Inositol phosphoSphingolipid phospholipase C	YER019W	1434	-0.8727	1.11014	1196.51	S000000821
ESC8	Establishes Silent Chromatin	YOL017W	2145	0.576193	0.401396	665.639	S000005377
RTT105	Regulator of Ty1 Transposition	YER104W	627	-2.15332	0.334289	894.066	S000000906
SPO12	SPOrulation	YHR152W	522	-0.733385	0.617338	971.151	S000001195
PHM6	PHosphate Metabolism	YDR281C	315	1.06255	0.664623	2854.48	S000002689
		YFR012W-A	87	2.23238	0.813392	2439.07	S000007606
MCM4	MiniChromosome Maintenance	YPR019W	2802	0.755681	0.35968	1841.69	S000006223
ERP3	Emp24p/Erv25p Related Protein	YDL018C	678	0.835672	0.55346	557.664	S000002176
SPO16	SPOrulation	YHR153C	597	1.55185	0.591372	996.411	S000001196
APC2	Anaphase Promoting Complex	YLR127C	2562	-2.69295	0.351931	558.174	S000004117
TUB4	TUBulin	YLR212C	1422	-2.12661	0.330589	1520.22	S000004202
CDC45	Cell Division Cycle	YLR103C	1953	1.18476	0.356587	1154.38	S000004093
HSP42	Heat Shock Protein	YDR171W	1128	1.30064	0.354399	378.023	S000002578
ALK1		YGL021W	2283	1.35065	0.612081	504.995	S000002989
KAR9	KARyogamy	YPL269W	1935	-2.96068	0.431633	6387.65	S000006190
VTC5	Vacuole Transporter Chaperone	YDR089W	2610	1.04175	0.593441	329.863	S000002496
SMA1	Spore Membrane Assembly	YPL027W	738	1.31393	0.595807	1227.53	S000005948
EST1	Ever Shorter Telomeres	YLR233C	2100	0.324625	0.489818	308.067	S000004223
NDD1	Nuclear Division Defective	YOR372C	1665	-1.70415	0.375224	2116.77	S000005899
		YGR204C-A	114	-2.69602	0.332564	658.703	S000028640
ROF1	Regulator Of Fluffy	YHR177W	1362	0.881313	0.551023	430.984	S000001220
FET4	FErrous Transport	YMR319C	1659	-0.799149	0.762555	373.894	S000004938
		YMR030W-A	291	1.20359	1.00214	575.936	S000028574
ALK2		YBL009W	2031	0.964016	0.494943	806.042	S000000105
HMG2	3-Hydroxy-3-MethylGlutaryl-coenzyme a reductase	YLR450W	3138	1.89083	0.545574	691.605	S000004442
NUM1	NUclear Migration	YDR150W	8247	1.2536	0.746354	314.894	S000002557
SNA4	Sensitivity to NA+	YDL123W	423	1.23381	0.549283	883.973	S000002281
IML2	Increased Minichromosome Loss	YJL082W	2196	1.10337	0.658821	1758.19	S000003618
PEX14	PEroXisome related	YGL153W	1026	2.70657	0.578879	986.035	S000003121
WSC2	cell Wall integrity and Stress response Component	YNL283C	1512	0.910268	0.384987	628.678	S000005227
ILM1	Increased Loss of Mitochondrial DNA	YJR118C	612	-0.772073	0.322778	546.323	S000003879
DUN1	DNA-damage UNinducible	YDL101C	1542	-0.314785	0.818914	604.567	S000002259
RTT107	Regulator of Ty1 Transposition	YHR154W	3213	1.23314	0.405797	309.836	S000001197
		YOL019W	1656	2.51572	0.510959	1925.91	S000005379
		YGL006W-A	111	-0.316464	0.397289	1529.63	S000028769
SPC25	Spindle Pole Component	YER018C	666	-0.402295	0.381263	508.25	S000000820
FKS1	FK506 Sensitivity	YLR342W	5631	-1.70805	0.337898	525.625	S000004334
ISR1	Inhibition of Staurosporine Resistance	YPR106W	1332	1.99064	0.382121	269.407	S000006310
AQR1	Acids Quinidine Resistance	YNL065W	1761	-2.23445	0.418691	903.905	S000005009
		YLR257W	966	1.39482	0.34292	1356.58	S000004247
HEM15	HEMe biosynthesis	YOR176W	1182	0.758247	0.836458	907.038	S000005702
DBF2	DumbBell Former	YGR092W	1719	1.47898	0.337591	81.5841	S000003324
		YAL016C-B	186	2.83209	0.495419	2103.77	S000028528
KCC4		YCL024W	3114	1.05136	0.328141	283.106	S000000529
MNN10	MaNNosyltransferase	YDR245W	1182	1.21308	0.439404	138.697	S000002653
APE1	AminoPeptidase	YKL103C	1545	1.27495	0.344442	351.826	S000001586
PAC11	Perish in the Absence of CIN8	YDR488C	1602	2.45544	0.589957	592.144	S000002896
HOP1	HOmolog Pairing	YIL072W	1818	1.14434	0.497292	174.03	S000001334
NAM8	Nuclear Accommodation of Mitochondria	YHR086W	1572	2.32077	0.326729	1666.46	S000001128
CHS2	CHitin Synthase	YBR038W	2892	1.1325	1.07827	4910.1	S000000242
SSU1	Sensitive to SUlfite	YPL092W	1377	1.64931	0.379107	1297.87	S000006013
AGP1	high-Affinity Glutamine Permease	YCL025C	1902	-1.73247	0.576255	2016.51	S000000530
PGM1	PhosphoGlucoMutase	YKL127W	1713	1.47227	0.543604	681.104	S000001610
KAR3	KARyogamy	YPR141C	2190	1.31253	0.458824	461.176	S000006345
PDS1	Precocious Dissociation of Sisters	YDR113C	1122	1.10608	1.03265	3159.09	S000002520
NBP1	Nap1 Binding Protein	YLR457C	960	-2.82658	0.353716	4664.11	S000004449
DSN1	Dosage Suppressor of NNF1	YIR010W	1731	1.12461	0.474718	651.654	S000001449
DIC1	DIcarboxylate Carrier	YLR348C	897	-2.56709	0.405483	661.469	S000004340
CDC11	Cell Division Cycle	YJR076C	1248	1.23213	0.404908	635.253	S000003837
MOG1	Multicopy suppressor Of ts Gsp1	YJR074W	657	0.486862	1.08256	5876.59	S000003835
GFA1	Glutamine:Fructose-6-phosphate Amidotransferase	YKL104C	2154	2.26807	0.35453	482.053	S000001587
NRM1	Negative Regulator of MBF targets	YNR009W	750	0.58044	0.415696	447.154	S000005292
ECM29	ExtraCellular Mutant	YHL030W	5607	1.21372	0.67947	1252.59	S000001022
RTC3	Restriction of Telomere Capping	YHR087W	336	-1.97026	0.339739	171.172	S000001129
SMK1		YPR054W	1167	0.896101	0.449577	2054.05	S000006258
SPC97	Spindle Pole Component	YHR172W	2472	1.33785	0.493587	488.304	S000001215
YSW1		YBR148W	1830	1.47225	0.340799	580.805	S000000352
		YGL081W	963	-2.81636	0.527753	376.113	S000003049
SPR1	SPorulation Regulated	YOR190W	1338	-2.31166	0.371618	1675.28	S000005716
DLD3	D-Lactate Dehydrogenase	YEL071W	1491	0.988381	0.697454	499.085	S000000797
TGL5	TriacylGlycerol Lipase	YOR081C	2250	0.99237	0.554013	291.292	S000005607
SPC110	Spindle Pole Component	YDR356W	2835	1.80402	0.861362	1289.2	S000002764
VHS1	Viable in a Hal3 Sit4 background	YDR247W	1386	1.20425	0.388765	155.816	S000002655
TDA10	Topoisomerase I Damage Affected	YGR205W	873	2.38484	0.579148	550.024	S000003437
DBR1	DeBRanching	YKL149C	1218	-0.13447	0.685998	1370.77	S000001632
PSR2	Plasma membrane Sodium Response	YLR019W	1194	-2.64146	0.408378	264.877	S000004009
ADH5	Alcohol DeHydrogenase	YBR145W	1056	0.970867	0.549231	235.804	S000000349
HSL1	Histone Synthetic Lethal	YKL101W	4557	-1.92236	0.321556	1314.63	S000001584
AUA1	Amino acid Uptake Activation	YFL010W-A	285	1.64195	0.895062	713.442	S000001955
		YLR345W	1530	1.21088	0.335783	599.869	S000004337
PCL2	Pho85 CycLin	YDL127W	927	-1.46098	0.728025	1783.61	S000002285
SRB2	Suppressor of RNA polymerase B	YHR041C	734	-2.38699	0.396301	314.832	S000001083
SLD5	Synthetic Lethality with Dpb11-1	YDR489W	885	-0.0391965	0.345892	342.272	S000002897
HTB1	Histone h Two B	YDR224C	396	0.492996	0.431995	454.69	S000002632
		YDR248C	582	-0.555182	0.6237	491.315	S000002656
SCO1	Suppressor of Cytochrome Oxidase deficiency	YBR037C	888	-2.46116	0.44037	581.749	S000000241
SNZ1	SNooZe	YMR096W	894	-2.46727	0.479399	628.168	S000004702
		YDR222W	1248	-0.232815	0.420391	677.864	S000002630
		YBR072C-A	162	2.09597	0.412864	1058.73	S000028532
SLY41	Suppressor of Loss of Ypt1	YOR307C	1362	-0.0158548	0.42321	449.234	S000005834
PDP3	PWWP Domain-containing Protein	YLR455W	915	0.655918	0.613168	1264.77	S000004447
MTC6	Maintenance of Telomere Capping	YHR151C	1581	1.47154	0.57359	720.752	S000001194
FAR1	Factor ARrest	YJL157C	2493	1.082	0.495522	261.641	S000003693
SPP41	Suppressor of PrP4	YDR464W	4308	1.16708	0.349722	744.396	S000002872
GAS5	Glycophospholipid-Anchored Surface protein	YOL030W	1455	1.0681	1.08957	915.679	S000005390
OPI10	OverProducer of Inositol	YOL032W	741	0.995858	0.647983	218.479	S000005392
UIP5	Ulp1 Interacting Protein	YKR044W	1332	-2.56456	1.24417	7672.61	S000001752
GLN1	GLutamiNe metabolism	YPR035W	1113	2.46598	0.576395	661.687	S000006239
CHS1	CHitin Synthase	YNL192W	3396	1.39497	0.532329	1016.82	S000005136
YOX1	Yeast homeobOX	YML027W	1158	1.27624	0.75741	434.014	S000004489
FRM2	Fatty acid Repression Mutant	YCL026C-A	582	1.98723	0.791262	8520.89	S000000589
SLK19	Synthetic Lethal Kar3p	YOR195W	2466	0.630496	0.373045	2830.76	S000005721
HBN1	Homologous to Bacterial Nitroreductases	YCL026C-B	582	-1.79411	0.39847	427.416	S000007548
ARG3	ARGinine requiring	YJL088W	1017	-1.51616	0.628003	917.64	S000003624
MET17	METhionine requiring	YLR303W	1335	1.10359	0.749508	601.806	S000004294
DIF1	Damage-regulated Import Facilitator	YLR437C	402	0.936061	0.552804	288.536	S000004429
GTT1	GlutaThione Transferase	YIR038C	705	1.23796	0.515469	1140.26	S000001477
CLB5	CycLin B	YPR120C	1308	1.3671	0.473072	202.251	S000006324
HMRA1	Hidden Mat Right A	YCR097W	487	-2.10293	0.329807	2610.91	S000000694
IPL1	Increase in PLoidy	YPL209C	1104	2.49278	0.54789	1088.52	S000006130
CAR2	Catabolism of ARginine	YLR438W	1275	2.80669	0.329792	393.275	S000004430
PMS1	PostMeiotic Segregation	YNL082W	2622	0.271456	0.329298	473.556	S000005026
HYR1	HYdroperoxide Resistance	YIR037W	492	0.271699	0.989585	1611.71	S000001476
PHO90	PHOsphate metabolism	YJL198W	2646	1.0991	0.402803	689.441	S000003734
PUN1	Plasma membrane protein Upregulated during Nitrogen stress	YLR414C	792	0.346879	0.524634	557.363	S000004406
SMC1	Stability of MiniChromosomes	YFL008W	3678	0.865673	0.377932	304.107	S000001886
SWM2	Synthetic With mud2-delta	YNR004W	441	-2.30715	0.657689	643.598	S000005287
FOB1	FOrk Blocking less	YDR110W	1701	1.78438	0.357009	1398.9	S000002517
LRO1	Lecithin cholesterol acyl transferase Related Open reading frame	YNR008W	1986	1.06127	0.397388	189.01	S000005291
STF2	STabilizing Factor	YGR008C	255	-2.99784	0.321965	548.292	S000003240
MYO3	MYOsin	YKL129C	3819	1.32403	0.804691	563.508	S000001612
		YLR326W	723	1.00101	0.58287	1277.67	S000004318
DUO1	Death Upon Overproduction	YGL061C	744	-2.37337	0.32919	1428.82	S000003029
IME1	Inducer of MEiosis	YJR094C	1083	-0.727878	0.672061	281.882	S000003854
LPX1	Lipase of PeroXisomes	YOR084W	1164	1.20427	0.35284	702.965	S000005610
MET10	METhionine requiring	YFR030W	3108	-1.13944	0.649352	1088.49	S000001926
		YEL076C	651	0.235861	0.424719	874.894	S000000802
GIC1	GTPase Interactive Component	YHR061C	945	1.10617	0.377125	3776.77	S000001103
PDS5	Precocious Dissociation of Sisters	YMR076C	3834	0.962491	0.325646	634.798	S000004681
RRN9	Regulation of RNA polymerase I	YMR270C	1098	-2.22225	0.629631	766.812	S000004883
PCT1	Phosphocholine CytidylylTransferase	YGR202C	1275	1.20643	0.469721	554.782	S000003434
MFA1	Mating Factor A	YDR461W	111	2.27617	0.729363	5654.37	S000002869
PLB3	PhosphoLipase B	YOL011W	2061	-1.17717	0.344122	429.312	S000005371
BUD4	BUD site selection	YJR092W	4344	0.460226	0.524044	594.269	S000003852
HPT1	Hypoxanthine guanine PhosphoribosylTransferase	YDR399W	666	-2.94197	0.377612	1025.38	S000002807
GPD2	Glycerol-3-Phosphate Dehydrogenase	YOL059W	1323	2.94106	0.390158	1266.66	S000005420
ALY1	Arrestin-Like Yeast protein	YKR021W	2748	1.79227	0.36296	100.533	S000001729
THI22	THIamine metabolism	YPR121W	1719	1.6613	0.646773	614.578	S000006325
		YBL008W-A	240	-2.53293	1.49368	3227.64	S000028529
		YDL109C	1944	-2.57159	0.611094	8748.48	S000002267
BOL1	BolA-like protein	YAL044W-A	333	0.69499	0.479762	6246.47	S000007586
SCY1		YGL083W	2415	1.19113	0.322577	1750.19	S000003051
		YJL043W	774	1.08598	0.484772	200.304	S000003579
GYP6	Gtpase-activating protein of Ypt6 Protein	YJL044C	1377	1.21513	0.897809	477.894	S000003580
	Ilm1p BInding	YMR295C	594	1.52938	0.541023	198.308	S000004910
		YJL068C	900	2.15683	1.11205	1586.15	S000003604
WHI5	WHIskey	YOR083W	888	1.42125	0.342173	174.9	S000005609
VPS52	Vacuolar Protein Sorting	YDR484W	1926	-0.825566	0.620184	702.581	S000002892
VHR1	VHt1 Regulator	YIL056W	1923	1.03106	0.340789	455.45	S000001318
MYO2	MYOsin	YOR326W	4725	0.340725	0.335877	677.457	S000005853
IVY1	Interacting with Vps33p and Ypt7p	YDR229W	1362	0.238359	0.497278	447.825	S000002637
		YKL068W-A	237	-3.01765	0.321821	831.034	S000028524
SPS19	SPorulation-Specific	YNL202W	879	-2.51893	0.495965	1498.98	S000005146
SAP4	Sit4 Associated Protein	YGL229C	2457	-0.576601	0.383623	895.549	S000003198
CTF18	Chromosome Transmission Fidelity	YMR078C	2226	2.21978	0.632892	1754.47	S000004683
INP2	INheritance of Peroxisomes	YMR163C	2118	-2.08503	0.474297	1086.53	S000004773
SPO21	SPOrulation	YOL091W	1830	-2.38793	0.400106	536.938	S000005451
ZIM17	ZInc finger Motif protein of 17 kDa	YNL310C	525	2.00854	0.704149	740.196	S000005254
POL12	POLymerase	YBL035C	2118	1.04504	0.399081	161.06	S000000131
AXL2	AXiaL 2 bud site selection	YIL140W	2472	2.29524	0.791594	1846.99	S000001402
RGS2	Regulator of heterotrimeric G protein Signaling	YOR107W	930	-2.22759	0.344534	192.438	S000005633
PAU18	seriPAUperin	YLL064C	363	0.681442	0.414599	703.648	S000003987
RAD51	RADiation sensitive	YER095W	1203	1.61117	0.446299	408.636	S000000897
BUB2	Budding Uninhibited by Benzimidazole	YMR055C	921	2.25807	0.374595	419.544	S000004659
EIS1	EISosome	YMR031C	2532	-2.03547	0.381966	496.013	S000004633
OPT1	OligoPeptide Transporter	YJL212C	2400	1.01818	0.959826	9299.53	S000003748
GSM1	Glucose Starvation Modulator	YJL103C	1857	-1.09466	1.38308	1588.78	S000003639
SVS1	Suppressor of Vanadate Sensitivity	YPL163C	783	1.82689	0.530583	1631.58	S000006084
		YBR085C-A	258	2.07831	0.321674	273.752	S000007522
LAM4	Lipid transfer protein Anchored at Membrane contact sites	YHR080C	4038	2.24902	0.737877	1467.5	S000001122
DIT2	DITyrosine	YDR402C	1470	1.38273	0.703804	459.212	S000002810
		YDR034C-A	177	1.00808	0.483326	738.305	S000007233
		YJL213W	996	0.257623	0.572962	1690.81	S000003749
MPS3	MonoPolar Spindle	YJL019W	2049	1.15361	0.806561	1830.71	S000003556
		YNL115C	1935	1.89167	0.463414	553.04	S000005059
NBA1	Nap1p and Bud neck Associated	YOL070C	1506	0.0596989	0.674003	639.922	S000005431
PNP1	purine nucleoside phosphorylase	YLR209C	936	-0.481936	0.321931	1249.06	S000004199
RNR1	RiboNucleotide Reductase	YER070W	2667	2.38586	0.325122	819.567	S000000872
RCE1	Ras and a-factor Converting Enzyme	YMR274C	948	2.39826	0.846728	1526.86	S000004887
PUT4	Proline UTilization	YOR348C	1884	0.918632	0.35068	80.3812	S000005875
		YLR285C-A	171	2.00494	0.994303	701.817	S000028569
GCV2	GlyCine cleaVage	YMR189W	3105	1.08296	0.577389	6896.56	S000004801
HOF1	Homolog Of cdc Fifteen	YMR032W	2010	2.24722	0.90857	1896.23	S000004635
AFI1	ArF3-Interacting protein	YOR129C	2682	-1.76198	0.324604	224.499	S000005655
FAT1	FATty acid transporter	YBR041W	2010	1.26303	0.462695	384.109	S000000245
URH1	URidine Hydrolase	YDR400W	1023	-0.595466	1.37294	2951.33	S000002808
GEP5	GEnetic interactors of Prohibitins	YLR091W	882	0.676642	0.331324	240.301	S000004081
HEK2	HEterogeneous nuclear rnp K-like gene	YBL032W	1146	-0.619852	1.48362	2537.15	S000000128
HTA1	Histone h Two A	YDR225W	399	-2.02457	0.350682	5038.8	S000002633
SET3	SET domain-containing	YKR029C	2256	1.2226	0.681435	638.238	S000001737
MCH5	MonoCarboxylate transporter Homolog	YOR306C	1566	-1.97184	0.382087	612.48	S000005833
UBP16	UBiquitin-specific Protease	YPL072W	1500	2.7569	0.541603	968.712	S000005993
COQ3	COenzyme Q	YOL096C	939	-3.01626	0.66621	781.687	S000005456
CAT2	Carnitine AcetylTransferase	YML042W	2013	1.26361	0.423566	105.375	S000004506
RRN11	Regulation of RNA polymerase I	YML043C	1524	2.0546	0.747558	1047.51	S000004507
AGP2	high-Affinity Glutamine Permease	YBR132C	1791	0.893955	0.327293	91.5739	S000000336
SHE1	Sensitivity to High Expression	YBL031W	1017	1.90702	0.324558	257.187	S000000127
SLI15	Synthetically Lethal with Ipl1	YBR156C	2097	1.97516	0.324582	945.969	S000000360
EMA19	Efficient Mitochondria targeting-Associated protein	YLR050C	486	2.47907	0.544647	714.692	S000004040
TOS4	Target Of Sbf	YLR183C	1470	-2.43857	0.454682	691.394	S000004173
		YBR200W-A	165	-0.900308	0.373464	339.609	S000028535
SNF5	Sucrose NonFermenting	YBR289W	2718	-0.546972	0.692398	1492.5	S000000493
ECM9	ExtraCellular Mutant	YKR004C	1238	0.963368	0.322071	530.409	S000001712
DAL82	Degradation of Allantoin	YNL314W	768	0.677945	0.676528	964.971	S000005258
ORC1	Origin Recognition Complex	YML065W	2745	-1.08454	1.73506	1930.23	S000004530
FLC2	FLavin Carrier	YAL053W	2352	-1.76928	0.673188	376.869	S000000049
ICS2	Increased Copper Sensitivity	YBR157C	768	1.5099	0.522602	188.297	S000000361
FRD1	Fumarate ReDuctase	YEL047C	1413	-2.2103	0.58601	1627.2	S000000773
EAT1	Ethanol AcetylTransferase	YGR015C	987	-1.13591	0.356465	140.466	S000003247
CTM1	CyTochrome c Methyltransferase	YHR109W	1758	0.344385	0.529201	2950.88	S000001151
		YFL068W	483	1.07011	0.338554	831.152	S000001826
HXT2	HeXose Transporter	YMR011W	1626	-0.418933	0.320938	814.198	S000004613
FDO1	Forkhead one interacting protein involved in DOnor preference	YMR144W	1029	1.95707	1.31337	5831.46	S000004752
PDR10	Pleiotropic Drug Resistance	YOR328W	4695	0.866537	1.46423	2267.34	S000005855
UNG1	Uracil DNA N-Glycosylase	YML021C	1080	0.58743	0.396472	714.263	S000004483
SPA2	Spindle Pole Antigen	YLL021W	4401	-2.73916	0.817828	2000.05	S000003944
BNS1	Bypasses Need for Spo12p	YGR230W	414	1.02246	0.895251	931.373	S000003462
GAT1		YFL021W	1533	1.26579	0.733808	997.201	S000001873
HIF1	Hat1 Interacting Factor	YLL022C	1158	0.885363	0.362109	135.461	S000003945
RFA2	Replication Factor A	YNL312W	930	2.22412	0.920104	2724.64	S000005256
SNC2	Suppressor of the Null allele of CAP	YOR327C	348	-2.42439	0.492233	595.88	S000005854
CSA1	Cdc5 SPB Anchor	YPR174C	666	0.927258	0.423211	115.865	S000006378
RTT102	Regulator of Ty1 Transposition	YGR275W	474	-1.33	0.361853	747.899	S000003507
TDA4	Topoisomerase I Damage Affected	YJR116W	840	-2.51332	0.330635	444.425	S000003877
FIR1	Factor Interacting with REF2	YER032W	2631	1.68778	0.466511	5234.07	S000000834
BBP1	Bfr1 Binding Protein	YPL255W	1158	-2.5732	0.3306	472.193	S000006176
CWH41	Calcofluor White Hypersensitive	YGL027C	2502	1.97644	0.800736	2241.5	S000002995
AIM33	Altered Inheritance rate of Mitochondria	YML087C	939	1.40845	0.365958	2146.43	S000004552
MAG1	3-MethylAdenine DNA Glycosylase	YER142C	891	-1.35828	0.362655	158.46	S000000944
		YOR342C	960	-1.89929	0.645355	1858.42	S000005869
YCS4	Yeast Condensin Subunit	YLR272C	3531	-0.683471	1.49491	3599.44	S000004262
EMI2	Early Meiotic Induction	YDR516C	1503	-2.53161	0.355108	278.139	S000002924
		YFL067W	528	1.0865	0.742951	518.679	S000001827
SKN1	Suppressor of Kre Null	YGR143W	2316	1.83452	0.335054	1273.81	S000003375
CIP1	Cdk1 Interacting Protein	YPL014W	1146	0.819266	0.286976	220.023	S000005935
LDO45	Lipid Droplet Organization protein of 45 Kda	YMR147W	672	-1.05281	0.375425	342.689	S000004755
SLM2	Synthetic Lethal with Mss4	YNL047C	1971	0.674743	0.526273	854.211	S000004992
SRL3	Suppressor of rad53 Lethality	YKR091W	741	-0.145119	0.368974	3010.5	S000001799
PCL1	Pho85 CycLin	YNL289W	840	-0.52739	1.59732	3632.19	S000005233
CLN2	CycLiN	YPL256C	1638	0.675164	0.341836	733.922	S000006177
TEC1	Transposon Enhancement Control	YBR083W	1461	0.992964	0.401525	321.318	S000000287
PAU5	seriPAUperin family	YFL020C	369	-0.0574474	1.02515	1860.31	S000001874
		YLR162W	357	1.96115	0.370386	229.302	S000004152
CBF2	Centromere-Binding Factor	YGR140W	2871	-1.46623	1.37764	918.923	S000003372
SIM1	Start Independent of Mitosis	YIL123W	1431	2.20846	0.927947	3088.76	S000001385
		YGR079W	1113	1.34772	0.715697	777.671	S000003311
		YFL040W	1623	-2.41016	0.485188	1446.52	S000001854
		YJR114W	393	-2.64894	0.393785	595.901	S000003875
		YFL065C	309	0.876943	0.7675	770.561	S000001829
EUG1	ER protein Unnecessary for Growth	YDR518W	1554	3.12991	0.597259	896.19	S000002926
PEP12	carboxyPEPtidase Y-deficient	YOR036W	867	1.21994	0.401912	371.574	S000005562
		YNL046W	519	0.536102	0.613512	1259.13	S000004991
CUZ1	Cdc48-associated UBL/Zn-finger protein	YNL155W	825	2.39545	0.661957	1487.27	S000005099
CRH1	Congo Red Hypersensitive	YGR189C	1524	-0.062494	0.325641	141.642	S000003421
VIK1	Vegetative Interaction with Kar3p	YPL253C	1944	-1.88278	0.347331	1422.18	S000006174
PAU17	seriPAUperin	YLL025W	375	-3.0313	1.0139	3319.97	S000003948
POG1	Promoter Of Growth	YIL122W	1056	2.04737	0.386358	492.113	S000001384
DLT1	Defect at Low Temperature	YMR126C	1029	-1.28919	0.665738	548.195	S000004733
POL2	POLymerase	YNL262W	6669	-0.118814	0.38551	395.939	S000005206
HOT13	Helper Of Tim	YKL084W	351	-2.66984	0.359927	281.595	S000001567
ASF2	Anti-Silencing Function	YDL197C	1578	-2.50481	0.356121	4252.25	S000002356
AUS1	ABC protein involved in Uptake of Sterols	YOR011W	4185	2.85847	0.331211	324.887	S000005537
MSH6	MutS Homolog	YDR097C	3729	-2.61965	0.374223	963.759	S000002504
TEM1	TErmination of M phase	YML064C	738	-2.25469	0.379577	730.632	S000004529
PIP2	Peroxisome Induction Pathway	YOR363C	2991	1.62944	0.413674	886.091	S000005890
HSP104	Heat Shock Protein	YLL026W	2727	1.771	1.00132	1641.97	S000003949
MST1	Mitochondrial aminoacyl-tRNA Synthetase, Threonine	YKL194C	1389	2.33402	1.0558	1748.23	S000001677
RTT109	Regulator of Ty1 Transposition	YLL002W	1311	1.55445	0.951506	808.869	S000003925
QDR2	QuiniDine Resistance	YIL121W	1629	1.10582	1.00979	993.32	S000001383
SPO13	SPOrulation	YHR014W	876	-0.47044	1.37679	2742.2	S000001056
CDC20	Cell Division Cycle	YGL116W	1833	2.64434	0.325329	919.362	S000003084
REV1	REVersionless	YOR346W	2958	0.0843801	0.386984	426.983	S000005873
MIF2	MItotic Fidelity of chromosome transmission	YKL089W	1650	2.93702	0.686649	3929.35	S000001572
NNF1	Necessary for Nuclear Function	YJR112W	606	1.22178	0.681995	1993.12	S000003873
PIN2	Psi+ INducibility	YOR104W	849	-1.47048	0.803662	1022.8	S000005630
ATG29	AuTophaGy related	YPL166W	642	-2.36527	0.320582	542.753	S000006087
RAD5	RADiation sensitive	YLR032W	3510	1.23534	0.324804	538.988	S000004022
MCM5	MiniChromosome Maintenance	YLR274W	2328	-2.26091	0.578317	1675.34	S000004264
PMT3	Protein O-MannosylTransferase	YOR321W	2262	-1.73421	0.331128	590.078	S000005848
STL1	Sugar Transporter-Like protein	YDR536W	1710	2.34756	0.444704	956.984	S000002944
MCM6	MiniChromosome Maintenance	YGL201C	3054	1.45566	0.36263	201.455	S000003169
GEP4	GEnetic interactors of Prohibitins	YHR100C	558	1.16152	0.422209	325.844	S000001142
KIN3	protein KINase	YAR018C	1308	-0.0581978	0.343403	1585.56	S000000071
SMC6	Structural Maintenance of Chromosomes	YLR383W	3345	2.79342	0.341831	369.927	S000004375
BUD25	BUD site selection	YER014C-A	970	1.66902	0.400686	552.519	S000007590
FLC3	FLavin Carrier	YGL139W	2409	-2.82167	0.379282	1815.61	S000003107
TEN1	TElomeric pathways with STn1	YLR010C	483	0.691163	0.344883	653.603	S000004000
RGA1	Rho GTPase Activating Protein	YOR127W	3024	-1.13538	1.53731	2487.38	S000005653
CSS1	Condition Specific Secretion	YIL169C	2988	2.55631	0.383344	457.051	S000001431
ROD1	Resistance to O-Dinitrobenzene	YOR018W	2514	2.09769	0.913035	3602.63	S000005544
IMA5	IsoMAltase	YJL216C	1746	0.812529	0.432538	914.103	S000003752
MNL2	MaNnosidase-Like protein	YLR057W	2550	1.82075	1.23931	3102.72	S000004047
PUT1	Proline UTilization	YLR142W	1431	1.28907	0.357685	988.713	S000004132
BSC4	Bypass of Stop Codon	YNL269W	396	0.363491	0.758404	1587.93	S000005213
		YFL064C	525	0.604653	0.329664	2573.82	S000001830
POL30	POLymerase	YBR088C	777	-2.56388	0.32168	269.387	S000000292
MRX12	Mitochondrial oRganization of gene eXpression (MIOREX)	YJR003C	1560	-1.67015	0.484313	986.346	S000003763
BUB1	Budding Uninhibited by Benzimidazole	YGR188C	3066	0.890715	0.32336	160.784	S000003420
SYM1	Stress-inducible Yeast Mpv17	YLR251W	594	2.75046	0.371544	438.471	S000004241
YAH1	Yeast Adrenodoxin Homolog	YPL252C	519	2.05099	0.656622	274.546	S000006173
PIG1	Protein Interacting with Gsy2p	YLR273C	1947	0.28269	1.07056	1179.3	S000004263
PEX1	PEroXin	YKL197C	3132	-2.76337	0.804811	638.001	S000001680
PIF1	Petite Integration Frequency	YML061C	2580	0.113271	0.497781	1514.75	S000004526
TEL2	TELomere maintenance	YGR099W	2067	1.25248	0.335507	931.361	S000003331
		YPR108W-A	213	2.41039	0.683109	1150.01	S000028590
RAD17	RADiation sensitive	YOR368W	1206	0.991663	0.754148	376.646	S000005895
CIT2	CITrate synthase	YCR005C	1383	1.59884	0.39395	528.487	S000000598
PXL1	PaXillin-Like protein	YKR090W	2121	1.76453	0.550816	1670.96	S000001798
OGG1	8-OxoGuanine Glycosylase/lyase	YML060W	1131	0.928779	0.338418	164.902	S000004525
SKG3	Suppressor of lethality of Kex2 Gas1 double null mutant	YLR187W	3081	1.0368	0.348045	540.494	S000004177
DFG5	Defective for Filamentous Growth	YMR238W	1377	1.10223	0.402551	342.597	S000004851
TUB1	TUBulin	YML085C	1460	-1.08342	1.2186	1026.35	S000004550
CTF3	Chromosome Transmission Fidelity	YLR381W	2202	1.89298	0.766104	874.05	S000004373
IAH1	Isoamyl Acetate-Hydrolyzing esterase	YOR126C	717	0.910609	0.443709	449.729	S000005652
PTK1	Putative serine/Threonine protein Kinase	YKL198C	1989	1.57706	0.415716	513.18	S000001681
FMP48	Found in Mitochondrial Proteome	YGR052W	1110	1.16473	0.872116	603.842	S000003284
SAM3	S-AdenosylMethionine metabolism	YPL274W	1764	1.51308	0.536037	1612.53	S000006195
SCJ1	S. Cerevisiae DnaJ	YMR214W	1134	1.45387	0.443558	179.56	S000004827
		YJL218W	591	-0.100152	0.384255	825.607	S000003754
GUP2	Glycerol UPtake	YPL189W	1830	-2.25556	0.34076	288.027	S000006110
		YLR297W	390	0.06788	0.415679	747.773	S000004288
SIC1	Substrate/Subunit Inhibitor of Cyclin-dependent protein kinase	YLR079W	855	2.07008	0.351411	463.899	S000004069
SCW11	Soluble Cell Wall protein	YGL028C	1629	1.83133	0.32563	134.875	S000002996
COS6	COnserved Sequence	YGR295C	1146	-2.69202	0.577368	546.696	S000003527
GAS3	Glycophospholipid-Anchored Surface protein	YMR215W	1575	-1.57925	0.536707	1470.9	S000004828
KIN4	KINase	YOR233W	2403	2.05805	0.504637	273.295	S000005759
AAC3	ADP/ATP Carrier	YBR085W	924	1.43502	0.551321	1461.7	S000000289
MSH2	MutS Homolog	YOL090W	2895	-3.08406	0.817725	1131.18	S000005450
ERP4	Emp24p/Erv25p Related Protein	YOR016C	624	-2.43518	0.331004	298.819	S000005542
BNA1	Biosynthesis of Nicotinic Acid	YJR025C	534	1.26721	0.491848	1477.58	S000003786
SVL3	Styryl dye Vacuolar Localization	YPL032C	2478	1.44952	0.382349	1327.07	S000005953
IST2	Increased Sodium Tolerance	YBR086C	2841	0.670896	0.475846	3815.37	S000000290
SET6	SET domain-containing	YPL165C	1122	2.33608	0.374899	165.027	S000006086
FRK1	Fatty acyl-CoA synthetase and RNA processing-associated Kinase	YPL141C	2598	1.62973	0.510645	506.674	S000006062
ATG41	AuTophaGy related	YPL250C	411	0.552767	0.231244	1300.86	S000006171
PST1	Protoplasts-SecreTed	YDR055W	1335	0.139757	0.342682	945.378	S000002462
SUR2	SUppressor of Rvs161 and rvs167 mutations	YDR297W	1050	0.83169	0.331674	442.977	S000002705
ALP1		YNL270C	1722	-1.0523	1.99437	2503.77	S000005214
DSE2	Daughter Specific Expression	YHR143W	978	0.530847	0.593372	251.768	S000001186
YGP1	Yeast GlycoProtein	YNL160W	1065	1.34065	0.355306	124.084	S000005104
PRI2	DNA PRImase	YKL045W	1587	0.539649	0.428196	2068.39	S000001528
		YLR154C-H	132	-2.26804	0.613786	354.151	S000028562
TMA17	Translation Machinery Associated	YDL110C	453	2.53023	0.407073	345.831	S000002268
FRE3	Ferric REductase	YOR381W	2136	0.887071	0.568432	7322.35	S000005908
WSC4	cell Wall integrity and Stress response Component	YHL028W	1818	0.389659	0.419758	3042.19	S000001020
PIL1	Phosphorylation Inhibited by Long chain bases	YGR086C	1020	-2.95458	0.335782	387.686	S000003318
MLO50	Mitochondrially LOcalized protein of 50 kDa	YLR049C	1287	0.574216	0.671515	728.415	S000004039
RBH1	Ran Binding domain Homolog	YJL181W	1836	1.4918	0.714012	346.615	S000003717
		YHR213W-A	234	1.05748	0.95673	945.347	S000028651
SMC3	Stability of MiniChromosomes	YJL074C	3693	-1.3548	0.449398	859.69	S000003610
RAD54	RADiation sensitive	YGL163C	2697	0.616658	0.349057	1492.18	S000003131
DIA4	Digs Into Agar	YHR011W	1341	1.52963	0.514555	487.987	S000001053
CDC13	Cell Division Cycle	YDL220C	2775	-1.25493	0.517211	289.36	S000002379
JEM1	DnaJ-like protein of the ER Membrane	YJL073W	1938	2.03253	1.01296	9802.13	S000003609
PAU4	seriPAUperin family	YLR461W	363	-1.95939	0.762455	1685.18	S000004453
UAF30	Upstream Activation Factor subunit	YOR295W	687	2.18812	0.446589	856.089	S000005821
PHS1	PTPLA Homolog involved in Sphingolipid biosynthesis 1	YJL097W	654	-0.215998	0.305174	2933.87	S000003633
PDC6	Pyruvate DeCarboxylase	YGR087C	1692	0.114167	0.367623	391.383	S000003319
FBP1	Fructose-1,6-BisPhosphatase	YLR377C	1047	2.23968	0.860608	2374.13	S000004369
ADH2	Alcohol DeHydrogenase	YMR303C	1047	1.37887	0.785082	2622.47	S000004918
SHU1	Suppressor of HU sensitivity	YHL006C	453	1.12456	0.980133	1128.01	S000000998
MCM7	MiniChromosome Maintenance	YBR202W	2538	-2.58934	1.30535	1675.73	S000000406
YNK1	Yeast Nucleoside diphosphate Kinase	YKL067W	462	1.43743	0.920487	858.242	S000001550
		YMR001C-A	231	0.0692667	0.738663	588.872	S000028691
GPD1	Glycerol-3-Phosphate Dehydrogenase	YDL022W	1176	-2.09548	0.372719	387.761	S000002180
TBF1	TTAGGG repeat-Binding Factor	YPL128C	1689	-2.91088	0.361068	3027.24	S000006049
PMI40	PhosphoMannose Isomerase	YER003C	1383	1.08823	0.680922	1530.27	S000000805
HHF1	Histone H Four	YBR009C	312	1.47563	0.356659	1430.99	S000000213
MIM1	Mitochondrial IMport	YOL026C	342	0.652216	0.376262	1426.61	S000005386
PCL9	Pho85 CycLin	YDL179W	915	0.634078	0.492677	894.997	S000002338
SHE2	Swi5p-dependent HO Expression	YKL130C	741	-0.806414	1.48507	1151.22	S000001613
CRP1	Cruciform DNA-Recognizing Protein	YHR146W	1398	1.89026	0.324431	421.511	S000001189
MSA2	Mbf and Sbf Associated	YKR077W	1092	-2.35437	0.377039	1104.05	S000001785
RNH201	RNase H	YNL072W	924	0.491502	0.535468	503.004	S000005016
		YDL157C	357	-0.834886	0.423009	1039.17	S000002316
PBR1	Potentiates Bioactive compound Response	YNL181W	1224	1.1594	1.32012	1760.28	S000005125
MNN1	MaNNosyltransferase	YER001W	2289	1.3231	0.518601	206.69	S000000803
IRC8	Increased Recombination Centers	YJL051W	2469	1.87762	0.353425	816.051	S000003587
DYN1	DYNein	YKR054C	12279	-2.32429	0.585121	888.431	S000001762
		YKL069W	543	-0.909968	1.64032	4302.26	S000001552
UBP15	UBiquitin-specific Protease	YMR304W	3693	1.07709	0.995539	388.857	S000004920
SWI4	SWItching deficient	YER111C	3282	2.23851	0.372312	515.694	S000000913
		YBR090C	726	0.123446	0.365829	4306.24	S000000294
SCW10	Soluble Cell Wall protein	YMR305C	1170	1.69806	0.669678	508.111	S000004921
SKM1	STE20/PAK homologous Kinase related to Morphogenesis	YOL113W	1968	1.66801	1.09226	2018.78	S000005473
TOF1	TOpoisomerase I-interacting Factor	YNL273W	3717	0.906772	0.417076	405.353	S000005217
IRC15	Increased Recombination Centers	YPL017C	1500	-2.32329	0.585217	1791.44	S000005938
SHO1	Synthetic, High Osmolarity-sensitive	YER118C	1104	0.0080364	0.439057	522.764	S000000920
		YNL165W	1221	2.73555	2.01589	3791.02	S000005109
CLA4	CLn Activity dependant	YNL298W	2529	1.22827	0.745068	406.311	S000005242
OCA2	Oxidant-induced Cell cycle Arrest	YNL056W	594	2.25768	1.05434	2803.4	S000005001
GPI16	GlycosylPhosphatidylInositol anchor biosynthesis	YHR188C	1833	2.7609	0.723755	809.325	S000001231
RRM3	rDNA Recombination Mutation	YHR031C	2172	-1.79138	0.34493	5266.38	S000001073
MOB1	Mps One Binder	YIL106W	1030	2.07605	0.64398	558.481	S000001368
SRS2	Suppressor of Rad Six	YJL092W	3525	0.465852	0.625122	577.663	S000003628
HHT2	Histone H Three	YNL031C	411	2.50274	0.439817	437.364	S000004976
FRE5	Ferric REductase	YOR384W	2085	0.320571	0.773559	496.438	S000005911
ABM1	Aberrant Microtubules	YJR108W	372	1.76603	0.789882	477.516	S000003869
RRG8	Required for Respiratory Growth	YPR116W	834	1.11743	0.570602	7341.71	S000006320
HHO1	Histone H One	YPL127C	777	-0.349314	0.392919	471.214	S000006048
KAR1	KARyogamy	YNL188W	1302	1.21244	0.33107	186.383	S000005132
AKR2	AnKyrin Repeat-containing protein	YOR034C	2250	-0.800478	0.338585	705.513	S000005560
ASE1	Anaphase Spindle Elongation	YOR058C	2658	1.5189	0.723091	893.64	S000005584
TPS2	Trehalose-6-Phosphate Synthase/phosphatase	YDR074W	2691	0.648508	0.73375	6748.14	S000002481
YAT1		YAR035W	2064	-1.68159	0.410999	1540.79	S000000080
SPC29	Spindle Pole Component	YPL124W	762	1.47842	0.449512	433.809	S000006045
CLB2	CycLin B	YPR119W	1476	-2.36187	1.76363	1769.17	S000006323
BUD8	BUD site selection	YLR353W	1812	-2.25411	1.85025	5330.31	S000004345
SLX4	Synthetic Lethal of unknown (X) function	YLR135W	2247	-2.49214	1.12374	3164.71	S000004125
MUM3	MUddled Meiosis	YOR298W	1440	1.9236	0.670727	1592.87	S000005824
NIS1	Neck protein Interacting with Septins	YNL078W	1224	1.27107	0.459024	117.904	S000005022
TIS11	similar to the mammalian TPA Induced Sequence gene family	YLR136C	858	0.933132	0.611768	744.831	S000004126
ARO10	AROmatic amino acid requiring	YDR380W	1908	1.78544	0.368038	729.98	S000002788
ZDS2	Zillion Different Screens	YML109W	2829	1.00973	0.703957	302.084	S000004577
CSE4	Chromosome SEgregation	YKL049C	690	-1.29949	0.434444	359.369	S000001532
RTR1	Regulator of TRanscription	YER139C	681	-0.524512	0.918252	921.608	S000000941
SGS1	Slow Growth Suppressor	YMR190C	4344	0.630672	0.400071	163.894	S000004802
FIT2	Facilitator of Iron Transport	YOR382W	462	-0.597826	1.47606	1610	S000005909
UBP11	UBiquitin-specific Protease	YKR098C	2154	-0.72594	1.65359	1695.22	S000001806
MSB1	Multicopy Suppression of a Budding defect	YOR188W	3414	0.715748	0.740064	1032.84	S000005714
MPS1	MonoPolar Spindle	YDL028C	2295	0.787793	0.44229	463.617	S000002186
CSI2	Chitin Synthesis Involved	YOL007C	1026	0.733364	0.424887	424.195	S000005367
MCD1	Mitotic Chromosome Determinant	YDL003W	1701	-2.19872	0.41725	2610.42	S000002161
NOB1	Nin1 (One) Binding protein	YOR056C	1380	-0.333797	0.372799	912.983	S000005582
NCW1	Novel Cell Wall protein	YMR122W-A	255	1.19952	0.424285	134.197	S000007524
GFD2	Great for Full DEAD box protein activity	YCL036W	1701	-1.33475	0.338471	370.251	S000000541
		YDR124W	975	0.851889	0.36578	653.701	S000002531
SPC34	Spindle Pole Component	YKR037C	888	1.32346	0.497749	231.674	S000001745
MSC1	Meiotic Sister-Chromatid recombination	YML128C	1542	-2.36509	0.333695	463.949	S000004597
MDM1	Mitochondrial Distribution and Morphology	YML104C	3384	2.2403	0.742918	7216.35	S000004572
HO	HOmothallic switching endonuclease	YDL227C	1761	0.201874	0.324322	265.674	S000002386
HSP78	Heat Shock Protein	YDR258C	2436	-1.79062	0.33437	377.988	S000002666
DAD1	Duo1 And Dam1 interacting	YDR016C	285	2.1764	0.677298	872.702	S000002423
CYK3	CYtoKinesis	YDL117W	2658	0.221021	0.543953	974.071	S000002275
KIP1	KInesin related Protein	YBL063W	3336	-1.03354	0.330537	1096.25	S000000159
TAF2	TATA binding protein-Associated Factor	YCR042C	4224	1.5207	0.685889	540.023	S000000638
MNN4	MaNNosyltransferase	YKL201C	3537	1.04048	0.510695	1102.1	S000001684
		YBL071C-B	99	-2.3827	1.33417	1697.52	S000028597
HCM1	High-Copy suppressor of Calmodulin	YCR065W	1695	1.08692	0.703398	676.717	S000000661
YHP1	Yeast Homeo-Protein	YDR451C	1062	-0.902982	0.450366	261.525	S000002859
PRR1	Pheromone Response Regulator	YKL116C	1557	1.98943	0.441466	403.224	S000001599
DPB2	DNA Polymerase B subunit 2	YPR175W	2070	0.509478	0.510011	1002.12	S000006379
		YHL042W	453	-2.17714	0.45484	1311.99	S000001034
PAN2	Poly(A)-binding protein-dependent poly(A) riboNuclease	YGL094C	3348	1.83909	0.519175	1042.53	S000003062
HEM25	HEMe synthesis by SLC25 family member	YDL119C	924	1.33207	0.474798	1256.07	S000002277
SPC105	Spindle Pole Component	YGL093W	2754	0.81942	0.336652	227.528	S000003061
		YPL191C	1083	-0.0076261	0.402564	144.285	S000006112
		YGL188C-A	141	2.51463	0.375389	1405.01	S000028635
BUD3	BUD site selection	YCL014W	4911	1.19071	0.762763	458.461	S000000520
RAD27	RADiation sensitive	YKL113C	1149	1.12563	0.415484	105.284	S000001596
		YLR342W-A	174	2.45097	0.324711	265.677	S000028571
YHC3	Yeast Homolog of human Cln3	YJL059W	1227	-0.244866	0.799161	6692.12	S000003595
		YKR015C	1707	-1.1327	0.363519	370.76	S000001723
CLB1	CycLin B	YGR108W	1416	-0.837596	0.444411	1862.78	S000003340
		YBR242W	717	1.13513	0.473386	454.76	S000000446
RSC2	Remodel the Structure of Chromatin	YLR357W	2670	2.49529	0.348133	415.386	S000004349
BOI1	Bem1 (One) Interacting protein	YBL085W	2943	-2.21589	0.522776	477.718	S000000181
		YDR018C	1191	-3.09748	0.47784	1724.17	S000002425
ALG7	Asparagine-Linked Glycosylation	YBR243C	1347	-2.84336	0.645739	846.987	S000000447
FRE7	Ferric REductase	YOL152W	1863	1.46224	0.38909	1704.05	S000005512
PRY2	Pathogen Related in Yeast	YKR013W	990	-0.703805	1.26198	1260.49	S000001721
REI1	REquired for Isotropic bud growth	YBR267W	1182	1.26316	0.502058	360.061	S000000471
TSA2	Thiol-Specific Antioxidant	YDR453C	591	-0.955194	1.36937	1360.71	S000002861
SNX4	Sorting NeXin	YJL036W	1272	2.08881	0.466612	641.299	S000003573
AMN1	Antagonist of Mitotic exit Network	YBR158W	1650	-0.890988	1.53189	3921.12	S000000362
2020-05-24	genetic interaction profile similarity to MTC Annotated Yeast genes MTC2 and MTC4	YPR153W	557	1.90696	0.329102	290.128	S000006357
MAE1	MAlic Enzyme	YKL029C	2010	1.22894	0.353826	309.952	S000001512
LTE1	Low Temperature Essential	YAL024C	4308	1.03938	0.824205	923.622	S000000022
ROQ1	Regulator Of Quality control	YJL144W	315	2.0965	0.464787	593.518	S000003680
CIN8	Chromosome INstability	YEL061C	3003	1.00535	0.462154	281.147	S000000787
AIM17	Altered Inheritance rate of Mitochondria	YHL021C	1398	0.244091	0.376126	731.973	S000001013
		YMR085W	1299	-2.56056	0.334646	228.486	S000004690
DGR1	2-Deoxy-Glucose Resistant 1	YNL130C-A	147	0.995973	0.420268	326.853	S000028579
PEX15	PEroXisome related	YOL044W	1152	2.02995	0.537322	2202.17	S000005404
CSM1	Chromosome Segregation in Meiosis	YCR086W	573	1.51166	0.444566	230.778	S000000682
TSL1	Trehalose Synthase Long chain	YML100W	3297	3.12615	1.27231	4658.9	S000004566
BEM1	Bud EMergence	YBR200W	1656	0.703424	0.420932	737.055	S000000404
ATG42	AuTophaGy	YBR139W	1527	-0.516853	0.438231	6489.87	S000000343
STR3	Sulfur TRansfer	YGL184C	1398	-0.776098	0.690531	1610.25	S000003152
DSF2	Deletion Suppressor of mptFive/pufFive mutation	YBR007C	2211	2.39259	0.357713	278.588	S000000211
MXR2	peptide Methionine sulfoXide Reductase	YCL033C	507	2.01663	1.0008	400.616	S000000538
TDA6	Topoisomerase I Damage Affected	YPR157W	1404	1.2685	0.402781	798.457	S000006361
STB3	Sin Three Binding protein	YDR169C	1542	-0.96749	1.34386	2424.53	S000002576
EAR1	Endosomal Adaptor of Rsp5p	YMR171C	1653	-0.842781	1.03491	2653.43	S000004781
TUB3	TUBulin	YML124C	1636	-1.33282	1.09355	5672.2	S000004593
CDC21	Cell Division Cycle	YOR074C	915	1.68733	0.412521	698.95	S000005600
MET6	METhionine requiring	YER091C	2304	2.98819	0.464846	597.768	S000000893
TPO3	Transporter of POlyamines	YPR156C	1869	1.20562	0.350655	2773.94	S000006360
NUF2	NUclear Filament-containing protein	YOL069W	1356	1.73612	0.369762	1055.58	S000005430
		YCR061W	1896	1.97745	0.326901	495.824	S000000657
MND1	Meiotic Nuclear Divisions	YGL183C	743	0.933552	0.715668	968.349	S000003151
FLR1	FLuconazole Resistance	YBR008C	1647	1.5301	0.690018	3734.88	S000000212
MNN5	MaNNosyltransferase	YJL186W	1761	2.43794	0.606102	1300.9	S000003722
SGO1	ShuGOshin (Japanese for)guardian spirit	YOR073W	1773	-0.2491	0.331564	966.702	S000005599
SWE1	Saccharomyces WEe1	YJL187C	2460	2.17198	0.79158	431.103	S000003723
PRY3	Pathogen Related in Yeast	YJL078C	2646	2.29321	1.01789	5863.54	S000003614
RHO5	Ras HOmolog	YNL180C	996	1.23807	0.632442	2484.86	S000005124
		YBL081W	1107	1.31535	0.725314	787.928	S000000177
		YHL026C	948	1.04058	0.324612	561.227	S000001018
PSF1	Partner of Sld Five	YDR013W	627	0.305734	0.349273	1072.49	S000002420
KIN1	KINase	YDR122W	3195	-0.0176065	0.389962	840.062	S000002529
SEC20	SECretory	YDR498C	1152	-2.56208	0.338944	360.03	S000002906
		YLR412C-A	207	0.224381	0.374901	2788.05	S000028572
		YLL066W-B	171	2.89055	1.61303	6623.94	S000028672
LAC1	Longevity-Assurance gene Cognate (LAG1 Cognate)	YKL008C	1257	-2.63424	0.337312	132.088	S000001491
YPT53	Yeast Protein Two	YNL093W	663	2.50456	0.467998	2443.28	S000005037
GNA1	GlucosamiNe-6-phosphate Acetyltransferase	YFL017C	480	-0.710932	0.822664	875.698	S000001877
		YBR138C	1575	1.51445	0.453482	590.979	S000000342
QRI5	Quasi-Renownless Information	YLR204W	336	1.24193	0.553582	2410.16	S000004194
ATH1	Acid TreHalase	YPR026W	3636	-2.02713	0.328927	326.076	S000006230
HPF1	Haze Protective Factor	YOL155C	2904	-1.3402	0.342925	517.951	S000005515
CTF4	Chromosome Transmission Fidelity	YPR135W	2784	-2.76784	1.12374	4832.87	S000006339
TPK1	Takashi's Protein Kinase	YJL164C	1194	2.69329	0.330917	172.771	S000003700
PRY1	Pathogen Related in Yeast	YJL079C	900	2.15971	0.322169	812.894	S000003615
AVT2	Amino acid Vacuolar Transport	YEL064C	1443	1.94455	0.326883	1238.02	S000000790
KEL2	KELch repeat	YGR238C	2649	0.814202	0.457928	1512.53	S000003470
MMP1	S-MethylMethionine Permease	YLL061W	1752	0.482824	0.384345	184.346	S000003984
RIM4	Regulator of IME2	YHL024W	2142	1.78823	0.57945	280.325	S000001016
MHT1	S-Methylmethionine-Homocysteine methylTransferase	YLL062C	975	-0.0613697	0.32727	2755.45	S000003985
PGA3	Processing of Gas1p and ALP	YML125C	939	0.686906	0.559348	1017.52	S000004594
TOF2	TOpoisomerase I-interacting Factor	YKR010C	2316	-2.89128	1.04405	1099.14	S000001718
CUR1	Curing of [URe3]	YPR158W	759	1.25042	0.827919	11651.5	S000006362
SWI5	SWItching deficient	YDR146C	2130	2.24029	0.707171	2614.41	S000002553
